# Supplementary material for: 3-Hy­droxy-2-[(2E)-1-(2-hy­droxy-6-oxocyclo­hex-1-en-1-yl)-3-(2-meth­oxy­phen­yl)prop-2-en-1-yl]cyclo­hex-2-en-1-one
Source: Acta Crystallogr Sect E Struct Rep Online. 2011 Sep 30;67(Pt 10):o2739. doi: 10.1107/S1600536811038207 (PMC3201272; doi:10.1107/S1600536811038207)
Supplement: Supplementary file 1 [file e-67-o2739-sup1.cif]

##############################################################################
#                                                                            #
# This CIF contains the data in a paper accepted for publication in          #
# Acta Crystallographica Section E. It conforms to the requirements of       #
# Notes for Authors for Acta Crystallographica Section E, and has been       #
# peer reviewed under the auspices of the IUCr Commission on Journals.       #
#                                                                            #
# Full details of the Crystallographic Information File format               #
# are given in the paper "The Crystallographic Information File (CIF):       #
# a New Standard Archive File for Crystallography" by S. R. Hall, F. H.      #
# Allen and I. D. Brown [Acta Cryst. (1991), A47, 655-685].                  #
#                                                                            #
# The current version of the core CIF dictionary is obtainable from          #
# ftp://ftp.iucr.org/pub/cif_core.dic.                                       #
#                                                                            #
# Software is freely available for graphical display of the structure(s)     #
# in this CIF. For information consult the CIF software page                 #
# http://www.iucr.org/resources/cif/software.                                #
#                                                                            #
# This file may be used for bona fide research purposes within the           #
# scientific community so long as proper attribution is given to the journal # 
# article from which it was obtained.                                        #
#                                                                            #
##############################################################################
data_global
_audit_creation_method     'by CrystalStructure 4.0'
_journal_date_recd_electronic     2011-08-26
_journal_date_accepted     2011-09-19
_journal_name_full     'Acta Crystallographica, Section E'
_journal_year     2011
_journal_volume     67
_journal_issue     10
_journal_page_first     o2739
_journal_page_last     o2739
_journal_paper_category     QO
_journal_coeditor_code     CV5143
_publ_contact_author_name     'JaeKyun Lee'
_publ_contact_author_address     'Center for Neuro-Medicine, KIST'
_publ_contact_author_email     'j9601@kist.re.kr'
_publ_contact_author_fax     '+82-2-958-5189'
_publ_contact_author_phone     '+82-2-958-6780'
_publ_section_title
;\
3-Hydroxy-2-[(2<i>E</i>)-1-(2-hydroxy-6-oxocyclohex-1-en-1-yl)-3-(2-\
methoxyphenyl)prop-2-en-1-yl]cyclohex-2-en-1-one
;
loop_
    _publ_author_name
    _publ_author_footnote
    _publ_author_address
    ' Joo Hwan Cha ' .
;
  Advanced Analysis Center, Korea Institute of Science & Technology, Hwarangro
 14-gil, Seongbuk-gu, Seoul, 136-791, South Korea
;
    ' Myung Hee Son ' .
;
   Center for Neuro-Medicine, Korea Institute of Science & Technology,
 Hwarangro 14-gil, Seongbuk-gu, Seoul, 136-791, South Korea
;
    ' Sun-Joon Min ' .
;
  Center for Neuro-Medicine, Korea Institute of Science & Technology,
 Hwarangro 14-gil, Seongbuk-gu, Seoul, 136-791, South Korea
;
    ' Yong Seo Cho ' .
;
  Center for Neuro-Medicine, Korea Institute of Science & Technology,
 Hwarangro 14-gil, Seongbuk-gu, Seoul, 136-791, South Korea
;
    ' Jae Kyun Lee ' .
;
 Center for Neuro-Medicine, Korea Institute of Science & Technology,
 Hwarangro 14-gil, Seongbuk-gu, Seoul, 136-791, South Korea
;
data_I
_chemical_name_systematic
;
3-Hydroxy-2-[(2<i>E</i>)-1-(2-hydroxy-6-oxocyclohex-1-en-1-yl)-3-(2-methoxy
phenyl)prop-2-en-1-yl]cyclohex-2-en-1-one
;
_chemical_formula_moiety     'C22 H24 O5'
_chemical_formula_sum     'C22 H24 O5'
_chemical_formula_iupac     'C22 H24 O5'
_chemical_formula_weight     368.43
_chemical_melting_point     ?
_symmetry_cell_setting     monoclinic
_symmetry_space_group_name_H-M     'P 1 21/n 1'
_symmetry_space_group_name_Hall     '-P 2yn'
loop_
    _symmetry_equiv_pos_site_id
    _symmetry_equiv_pos_as_xyz
    1 '+X,+Y,+Z'
    2 '1/2-X,1/2+Y,1/2-Z'
    3 '-X,-Y,-Z'
    4 '1/2+X,1/2-Y,1/2+Z'
_cell_length_a     10.7988(8)
_cell_length_b     12.0509(8)
_cell_length_c     15.0238(10)
_cell_angle_alpha     90.0000
_cell_angle_beta     104.536(2)
_cell_angle_gamma     90.0000
_cell_volume     1892.5(3)
_cell_formula_units_Z     4
_cell_measurement_reflns_used     11442
_cell_measurement_theta_min     3.16
_cell_measurement_theta_max     27.43
_cell_measurement_temperature     297
_exptl_crystal_description     chunk
_exptl_crystal_colour     colourless
_exptl_crystal_size_max     0.400
_exptl_crystal_size_mid     0.200
_exptl_crystal_size_min     0.200
_exptl_crystal_density_diffrn     1.293
_exptl_crystal_density_meas     ?
_exptl_crystal_density_method     'not measured'
_exptl_crystal_F_000     784.00
_exptl_absorpt_coefficient_mu     0.091
_exptl_absorpt_correction_type     multi-scan
_exptl_absorpt_process_details     '(ABSCOR; Rigaku, 1995)'
_exptl_absorpt_correction_T_min     0.715
_exptl_absorpt_correction_T_max     0.982
_diffrn_ambient_temperature     297
_diffrn_radiation_type     'Mo K\a'
_diffrn_radiation_wavelength     0.71075
_diffrn_measurement_device_type     'Rigaku R-AXIS RAPID'
_diffrn_measurement_method     \w
_diffrn_detector_area_resol_mean     10.000
_diffrn_reflns_number     18125
_diffrn_reflns_av_R_equivalents     0.0325
_diffrn_reflns_theta_max     27.47
_diffrn_reflns_theta_full     27.46
_diffrn_measured_fraction_theta_max     0.997
_diffrn_measured_fraction_theta_full     0.997
_diffrn_reflns_limit_h_min     -14
_diffrn_reflns_limit_h_max     13
_diffrn_reflns_limit_k_min     -15
_diffrn_reflns_limit_k_max     13
_diffrn_reflns_limit_l_min     -19
_diffrn_reflns_limit_l_max     19
_diffrn_standards_number     0
_diffrn_standards_interval_count     .
_diffrn_standards_decay_%     ?
_refine_special_details
;
Refinement was performed using all reflections. The weighted <i>R</i>-factor
(<i>wR</i>) and goodness of fit (<i>S</i>) are based on <i>F</i>^2^.
<i>R</i>-factor (gt) are based on <i>F</i>. The threshold expression of
<i>F</i>^2^ > 2.0 \s(<i>F</i>^2^) is used only for calculating <i>R</i>-factor
(gt).
;
_reflns_number_total     4304
_reflns_number_gt     2465
_reflns_threshold_expression     F^2^>2.0\s(F^2^)
_refine_ls_structure_factor_coef     Fsqd
_refine_ls_R_factor_gt     0.0384
_refine_ls_wR_factor_ref     0.1187
_refine_ls_goodness_of_fit_ref     1.045
_refine_ls_number_reflns     4304
_refine_ls_number_parameters     255
_refine_ls_number_restraints     0
_refine_ls_hydrogen_treatment     mixed
_refine_ls_weighting_scheme     calc
_refine_ls_weighting_details
            'w = 1/[\s^2^(Fo^2^)+(0.0612P)^2^+0.0196P] where P=(Fo^2^+2Fc^2^)/3'
_atom_sites_solution_hydrogens     geom
_atom_sites_solution_primary     direct
_atom_sites_solution_secondary     difmap
_refine_ls_shift/su_max     0.000
_refine_diff_density_max     0.180
_refine_diff_density_min     -0.200
_refine_ls_extinction_method     none
_refine_ls_extinction_coef     ?
loop_
    _atom_type_symbol
    _atom_type_description
    _atom_type_scat_dispersion_real
    _atom_type_scat_dispersion_imag
    _atom_type_scat_source
    'C' 'C' 0.0033 0.0016
;
International Tables for Crystallography
(1992, Vol. C, Tables 4.2.6.8 and 6.1.1.4)
;
    'H' 'H' 0.0000 0.0000
;
International Tables for Crystallography
(1992, Vol. C, Table 6.1.1.4)
;
    'O' 'O' 0.0106 0.0060
;
International Tables for Crystallography
(1992, Vol. C, Tables 4.2.6.8 and 6.1.1.4)
;
_computing_data_collection     'RAPID-AUTO (Rigaku, 2006)'
_computing_cell_refinement     'RAPID-AUTO (Rigaku, 2006)'
_computing_data_reduction     'RAPID-AUTO (Rigaku, 2006)'
_computing_structure_solution     'IL MILIONE (Burla <i>et al.</i>, 2007)'
_computing_structure_refinement     'SHELXL97 (Sheldrick, 2008)'
_computing_molecular_graphics     'CrystalStructure (Rigaku, 2010)'
_computing_publication_material     'CrystalStructure (Rigaku, 2010)'
loop_
    _atom_site_type_symbol
    _atom_site_label
    _atom_site_fract_x
    _atom_site_fract_y
    _atom_site_fract_z
    _atom_site_U_iso_or_equiv
    _atom_site_adp_type
    _atom_site_calc_flag
    _atom_site_refinement_flags
    _atom_site_occupancy
    _atom_site_symmetry_multiplicity
    _atom_site_disorder_assembly
    _atom_site_disorder_group
    O O1 0.09043(11) 0.05978(9) -0.07867(8) 0.0658(4) Uani d . 1.0 4 . .
    O O2 0.28313(11) 0.19541(10) 0.23571(8) 0.0645(4) Uani d . 1.0 4 . .
    O O3 0.41828(12) 0.47367(10) 0.06364(9) 0.0663(4) Uani d . 1.0 4 . .
    O O4 0.51114(12) 0.11253(10) 0.29205(9) 0.0724(4) Uani d . 1.0 4 . .
    O O5 0.65368(11) 0.41783(9) 0.15245(8) 0.0632(4) Uani d . 1.0 4 . .
    C C1 -0.02975(16) 0.04933(18) -0.14336(13) 0.0742(6) Uani d . 1.0 4 . .
    C C2 0.15960(14) -0.03397(12) -0.04910(10) 0.0488(4) Uani d . 1.0 4 . .
    C C3 0.11998(17) -0.13977(14) -0.07901(12) 0.0626(5) Uani d . 1.0 4 . .
    C C4 0.19488(18) -0.23024(14) -0.04442(14) 0.0678(5) Uani d . 1.0 4 . .
    C C5 0.30822(16) -0.21703(13) 0.02058(13) 0.0625(5) Uani d . 1.0 4 . .
    C C6 0.34792(15) -0.11098(12) 0.05032(11) 0.0520(4) Uani d . 1.0 4 . .
    C C7 0.27626(13) -0.01761(12) 0.01666(10) 0.0434(4) Uani d . 1.0 4 . .
    C C8 0.31364(14) 0.09541(12) 0.05010(10) 0.0446(4) Uani d . 1.0 4 . .
    C C9 0.42886(14) 0.12987(12) 0.09303(10) 0.0459(4) Uani d . 1.0 4 . .
    C C10 0.46403(12) 0.24820(11) 0.12552(10) 0.0416(4) Uani d . 1.0 4 . .
    C C11 0.58135(13) 0.25288(11) 0.20732(10) 0.0429(4) Uani d . 1.0 4 . .
    C C12 0.59878(15) 0.18020(13) 0.28119(11) 0.0517(4) Uani d . 1.0 4 . .
    C C13 0.72021(16) 0.17659(15) 0.35550(12) 0.0646(5) Uani d . 1.0 4 . .
    C C14 0.83130(17) 0.22703(16) 0.32580(14) 0.0732(6) Uani d . 1.0 4 . .
    C C15 0.79534(15) 0.34015(16) 0.28366(13) 0.0653(5) Uani d . 1.0 4 . .
    C C16 0.67165(14) 0.33779(13) 0.21009(11) 0.0497(4) Uani d . 1.0 4 . .
    C C17 0.26577(14) 0.28332(13) 0.18620(11) 0.0492(4) Uani d . 1.0 4 . .
    C C18 0.14924(15) 0.35094(15) 0.18728(12) 0.0622(5) Uani d . 1.0 4 . .
    C C19 0.10349(16) 0.41715(15) 0.10015(13) 0.0679(6) Uani d . 1.0 4 . .
    C C20 0.21250(16) 0.48847(15) 0.08684(13) 0.0664(5) Uani d . 1.0 4 . .
    C C21 0.33291(15) 0.42426(12) 0.09539(11) 0.0492(4) Uani d . 1.0 4 . .
    C C22 0.35061(13) 0.31784(11) 0.13452(10) 0.0417(4) Uani d . 1.0 4 . .
    H H1A -0.0834  0.0000 -0.1195 0.0890 Uiso calc R 1.0 4 . .
    H H1B -0.0175 0.0201 -0.1999 0.0890 Uiso calc R 1.0 4 . .
    H H1C -0.0698 0.1209 -0.1544 0.0890 Uiso calc R 1.0 4 . .
    H H3 0.0427 -0.1499 -0.1225 0.0751 Uiso calc R 1.0 4 . .
    H H3A 0.4882 0.4448 0.0851 0.0795 Uiso calc R 1.0 4 . .
    H H4 0.1682 -0.3010 -0.0655 0.0813 Uiso calc R 1.0 4 . .
    H H4A 0.4409 0.1351 0.2632 0.0868 Uiso calc R 1.0 4 . .
    H H5 0.3578 -0.2783 0.0444 0.0750 Uiso calc R 1.0 4 . .
    H H6 0.4251 -0.1021 0.0942 0.0624 Uiso calc R 1.0 4 . .
    H H8 0.2464(14) 0.1475(12) 0.0421(10) 0.043(4) Uiso d . 1.0 4 . .
    H H9 0.4989(16) 0.0791(13) 0.1032(11) 0.057(5) Uiso d . 1.0 4 . .
    H H10 0.4924 0.2827 0.0750 0.0499 Uiso calc R 1.0 4 . .
    H H13A 0.7402 0.1001 0.3735 0.0776 Uiso calc R 1.0 4 . .
    H H13B 0.7081 0.2163 0.4088 0.0776 Uiso calc R 1.0 4 . .
    H H14A 0.8555 0.1789 0.2812 0.0878 Uiso calc R 1.0 4 . .
    H H14B 0.9042 0.2339 0.3785 0.0878 Uiso calc R 1.0 4 . .
    H H15A 0.7873 0.3917 0.3315 0.0783 Uiso calc R 1.0 4 . .
    H H15B 0.8631 0.3668 0.2573 0.0783 Uiso calc R 1.0 4 . .
    H H18A 0.1692 0.4011 0.2394 0.0747 Uiso calc R 1.0 4 . .
    H H18B 0.0813 0.3019 0.1947 0.0747 Uiso calc R 1.0 4 . .
    H H19A 0.0318 0.4636 0.1044 0.0815 Uiso calc R 1.0 4 . .
    H H19B 0.0753 0.3675 0.0482 0.0815 Uiso calc R 1.0 4 . .
    H H20A 0.1881 0.5225 0.0265 0.0797 Uiso calc R 1.0 4 . .
    H H20B 0.2280 0.5474 0.1322 0.0797 Uiso calc R 1.0 4 . .
loop_
    _atom_site_aniso_label
    _atom_site_aniso_U_11
    _atom_site_aniso_U_22
    _atom_site_aniso_U_33
    _atom_site_aniso_U_12
    _atom_site_aniso_U_13
    _atom_site_aniso_U_23
    O1 0.0519(7) 0.0618(7) 0.0705(8) -0.0035(6) -0.0095(6) 0.0080(6)
    O2 0.0689(8) 0.0638(8) 0.0656(8) -0.0072(6) 0.0257(6) 0.0071(6)
    O3 0.0630(8) 0.0536(7) 0.0817(9) 0.0034(6) 0.0172(7) 0.0186(6)
    O4 0.0691(8) 0.0665(8) 0.0769(9) -0.0077(7) 0.0098(7) 0.0239(7)
    O5 0.0572(7) 0.0508(7) 0.0782(8) -0.0137(5) 0.0107(6) 0.0069(6)
    C1 0.0495(10) 0.0975(15) 0.0642(11) -0.0084(10) -0.0070(9) 0.0180(10)
    C2 0.0461(9) 0.0512(9) 0.0466(9) -0.0057(7) 0.0067(7) 0.0001(7)
    C3 0.0601(10) 0.0625(11) 0.0596(10) -0.0195(9) 0.0046(8) -0.0101(9)
    C4 0.0716(12) 0.0504(10) 0.0816(13) -0.0154(9) 0.0199(10) -0.0154(9)
    C5 0.0592(11) 0.0444(9) 0.0842(13) -0.0005(8) 0.0184(10) -0.0037(9)
    C6 0.0430(9) 0.0493(9) 0.0618(10) -0.0009(7) 0.0095(8) -0.0019(8)
    C7 0.0418(8) 0.0425(8) 0.0454(8) -0.0040(6) 0.0096(7) -0.0015(7)
    C8 0.0433(8) 0.0420(8) 0.0456(8) 0.0013(7) 0.0058(7) -0.0019(7)
    C9 0.0421(8) 0.0419(8) 0.0511(9) -0.0004(7) 0.0073(7) -0.0022(7)
    C10 0.0390(8) 0.0400(7) 0.0442(8) -0.0033(6) 0.0076(7) -0.0007(7)
    C11 0.0386(8) 0.0391(7) 0.0492(8) -0.0009(6) 0.0077(7) -0.0026(7)
    C12 0.0526(9) 0.0446(8) 0.0553(9) 0.0035(7) 0.0084(8) 0.0009(7)
    C13 0.0668(12) 0.0593(10) 0.0562(10) 0.0119(9) -0.0062(9) 0.0020(9)
    C14 0.0473(10) 0.0858(13) 0.0741(12) 0.0122(9) -0.0079(9) -0.0055(11)
    C15 0.0421(9) 0.0754(11) 0.0720(11) -0.0108(8) 0.0026(8) -0.0105(10)
    C16 0.0414(8) 0.0488(8) 0.0568(9) -0.0024(7) 0.0086(7) -0.0072(8)
    C17 0.0448(9) 0.0504(9) 0.0507(9) -0.0078(7) 0.0086(7) -0.0110(8)
    C18 0.0466(9) 0.0694(11) 0.0731(12) -0.0054(8) 0.0193(8) -0.0233(10)
    C19 0.0439(9) 0.0700(11) 0.0824(13) 0.0101(8) 0.0016(9) -0.0209(10)
    C20 0.0605(11) 0.0552(10) 0.0769(12) 0.0145(8) 0.0047(9) -0.0055(9)
    C21 0.0475(9) 0.0467(8) 0.0486(9) -0.0012(7) 0.0031(7) -0.0041(7)
    C22 0.0377(8) 0.0413(8) 0.0427(8) -0.0030(6) 0.0034(6) -0.0046(7)
_geom_special_details
;
All e.s.d.'s (except the e.s.d. in the dihedral angle between two l.s. planes)
are estimated using the full covariance matrix. The cell e.s.d.'s are taken
into account individually in the estimation of e.s.d.'s in distances, angles
and torsion angles; correlations between e.s.d.'s in cell parameters are only
used when they are defined by crystal symmetry. An approximate (isotropic)
treatment of cell e.s.d.'s is used for estimating e.s.d.'s involving l.s.
planes.
;
loop_
    _geom_bond_atom_site_label_1
    _geom_bond_atom_site_label_2
    _geom_bond_site_symmetry_1
    _geom_bond_site_symmetry_2
    _geom_bond_distance
    _geom_bond_publ_flag
    O1 C1 . . 1.4183(19) no
    O1 C2 . . 1.3657(18) no
    O2 C17 . . 1.281(2) no
    O3 C21 . . 1.286(3) no
    O4 C12 . . 1.290(3) no
    O5 C16 . . 1.278(2) no
    C2 C3 . . 1.383(3) no
    C2 C7 . . 1.4061(19) no
    C3 C4 . . 1.379(3) no
    C4 C5 . . 1.370(3) no
    C5 C6 . . 1.386(3) no
    C6 C7 . . 1.387(2) no
    C7 C8 . . 1.473(2) no
    C8 C9 . . 1.317(2) no
    C9 C10 . . 1.524(2) no
    C10 C11 . . 1.5287(18) no
    C10 C22 . . 1.519(2) no
    C11 C12 . . 1.389(3) no
    C11 C16 . . 1.407(2) no
    C12 C13 . . 1.494(2) no
    C13 C14 . . 1.509(3) no
    C14 C15 . . 1.512(3) no
    C15 C16 . . 1.505(2) no
    C17 C18 . . 1.503(3) no
    C17 C22 . . 1.404(3) no
    C18 C19 . . 1.507(3) no
    C19 C20 . . 1.511(3) no
    C20 C21 . . 1.491(3) no
    C21 C22 . . 1.404(2) no
    O3 H3A . . 0.820 no
    O4 H4A . . 0.820 no
    C1 H1A . . 0.960 no
    C1 H1B . . 0.960 no
    C1 H1C . . 0.960 no
    C3 H3 . . 0.930 no
    C4 H4 . . 0.930 no
    C5 H5 . . 0.930 no
    C6 H6 . . 0.930 no
    C8 H8 . . 0.944(15) no
    C9 H9 . . 0.954(17) no
    C10 H10 . . 0.980 no
    C13 H13A . . 0.970 no
    C13 H13B . . 0.970 no
    C14 H14A . . 0.970 no
    C14 H14B . . 0.970 no
    C15 H15A . . 0.970 no
    C15 H15B . . 0.970 no
    C18 H18A . . 0.970 no
    C18 H18B . . 0.970 no
    C19 H19A . . 0.970 no
    C19 H19B . . 0.970 no
    C20 H20A . . 0.970 no
    C20 H20B . . 0.970 no
loop_
    _geom_contact_atom_site_label_1
    _geom_contact_atom_site_label_2
    _geom_contact_distance
    _geom_contact_site_symmetry_1
    _geom_contact_site_symmetry_2
    _geom_contact_publ_flag
    O1 C8 2.7196(17) . . no
    O2 O4 2.5943(17) . . no
    O2 C8 3.130(2) . . no
    O2 C9 3.064(3) . . no
    O2 C10 2.930(2) . . no
    O2 C11 3.424(2) . . no
    O2 C12 3.309(2) . . no
    O2 C21 3.593(2) . . no
    O3 O5 2.6443(16) . . no
    O3 C10 2.8741(18) . . no
    O3 C11 3.5961(18) . . no
    O3 C16 3.4622(19) . . no
    O3 C17 3.590(3) . . no
    O4 C9 2.905(2) . . no
    O4 C10 2.924(2) . . no
    O4 C17 3.4162(19) . . no
    O4 C22 3.5593(18) . . no
    O5 C10 2.8497(18) . . no
    O5 C12 3.587(2) . . no
    O5 C21 3.354(2) . . no
    O5 C22 3.4341(19) . . no
    C1 C3 2.821(3) . . no
    C2 C5 2.774(3) . . no
    C3 C6 2.748(3) . . no
    C4 C7 2.788(3) . . no
    C6 C9 3.053(2) . . no
    C8 C17 3.179(3) . . no
    C8 C22 2.949(2) . . no
    C9 C12 3.020(2) . . no
    C9 C17 3.117(3) . . no
    C11 C14 2.853(2) . . no
    C11 C17 3.362(2) . . no
    C11 C21 3.468(2) . . no
    C12 C15 2.861(3) . . no
    C12 C22 3.439(2) . . no
    C13 C16 2.872(3) . . no
    C16 C22 3.375(2) . . no
    C17 C20 2.871(3) . . no
    C18 C21 2.828(3) . . no
    C19 C22 2.851(3) . . no
    O1 C15 3.595(3) . 4_454 no
    O3 O3 2.978(2) . 3_665 no
    O3 O5 3.4039(18) . 3_665 no
    O4 C19 3.272(3) . 2_545 no
    O5 O3 3.4039(18) . 3_665 no
    O5 C4 3.428(3) . 3_655 no
    O5 C13 3.417(3) . 2_655 no
    C1 C2 3.521(3) . 3_555 no
    C1 C17 3.558(3) . 4_454 no
    C2 C1 3.521(3) . 3_555 no
    C4 O5 3.428(3) . 3_655 no
    C4 C16 3.428(3) . 3_655 no
    C13 O5 3.417(3) . 2_645 no
    C15 O1 3.595(3) . 4_555 no
    C16 C4 3.428(3) . 3_655 no
    C17 C1 3.558(3) . 4_555 no
    C19 O4 3.272(3) . 2_555 no
    O1 H3 2.6295 . . no
    O1 H8 2.390(14) . . no
    O2 H4A 1.8023 . . no
    O2 H8 2.893(15) . . no
    O2 H18A 2.7740 . . no
    O2 H18B 2.4700 . . no
    O3 H10 2.4282 . . no
    O3 H20A 2.4779 . . no
    O3 H20B 2.6713 . . no
    O4 H9 2.835(17) . . no
    O4 H13A 2.4733 . . no
    O4 H13B 2.7005 . . no
    O5 H3A 1.8483 . . no
    O5 H10 2.4540 . . no
    O5 H15A 2.7329 . . no
    O5 H15B 2.4876 . . no
    C1 H3 2.5202 . . no
    C2 H1A 2.6034 . . no
    C2 H1B 2.6535 . . no
    C2 H1C 3.1862 . . no
    C2 H4 3.2307 . . no
    C2 H6 3.2298 . . no
    C2 H8 2.626(15) . . no
    C3 H1A 2.7126 . . no
    C3 H1B 2.8037 . . no
    C3 H5 3.2300 . . no
    C4 H6 3.2099 . . no
    C5 H3 3.2255 . . no
    C6 H4 3.2162 . . no
    C6 H8 3.294(15) . . no
    C6 H9 2.809(16) . . no
    C7 H3 3.2601 . . no
    C7 H5 3.2616 . . no
    C7 H9 2.694(16) . . no
    C8 H4A 3.1867 . . no
    C8 H6 2.6746 . . no
    C8 H10 2.9324 . . no
    C9 H4A 2.5271 . . no
    C9 H6 2.7961 . . no
    C10 H3A 2.4763 . . no
    C10 H4A 2.5403 . . no
    C10 H8 2.662(14) . . no
    C11 H3A 2.9679 . . no
    C11 H4A 2.3780 . . no
    C11 H9 2.631(16) . . no
    C11 H13A 3.2271 . . no
    C11 H13B 3.0252 . . no
    C11 H14A 3.0235 . . no
    C11 H15A 3.0236 . . no
    C11 H15B 3.2498 . . no
    C12 H9 2.889(16) . . no
    C12 H10 3.2647 . . no
    C12 H14A 2.7721 . . no
    C12 H14B 3.3185 . . no
    C12 H15A 3.2309 . . no
    C13 H4A 3.0282 . . no
    C13 H15A 2.7395 . . no
    C13 H15B 3.3097 . . no
    C15 H13A 3.3091 . . no
    C15 H13B 2.7458 . . no
    C16 H3A 2.6923 . . no
    C16 H10 2.5172 . . no
    C16 H13B 3.2591 . . no
    C16 H14A 2.7721 . . no
    C16 H14B 3.3296 . . no
    C17 H4A 2.6467 . . no
    C17 H8 2.680(15) . . no
    C17 H10 3.2916 . . no
    C17 H19A 3.3245 . . no
    C17 H19B 2.7239 . . no
    C17 H20B 3.2846 . . no
    C18 H20A 3.2862 . . no
    C18 H20B 2.7145 . . no
    C20 H3A 3.0298 . . no
    C20 H18A 2.6689 . . no
    C20 H18B 3.2925 . . no
    C21 H8 3.502(15) . . no
    C21 H10 2.4969 . . no
    C21 H18A 3.1320 . . no
    C21 H19A 3.3218 . . no
    C21 H19B 2.7781 . . no
    C22 H3A 2.3781 . . no
    C22 H4A 2.9304 . . no
    C22 H8 2.574(14) . . no
    C22 H9 3.382(17) . . no
    C22 H18A 2.9800 . . no
    C22 H18B 3.2603 . . no
    C22 H19B 2.9905 . . no
    C22 H20A 3.2202 . . no
    C22 H20B 3.0637 . . no
    H1A H3 2.2690 . . no
    H1B H3 2.3646 . . no
    H1C H3 3.4728 . . no
    H3 H4 2.3031 . . no
    H3A H10 1.9610 . . no
    H3A H20A 3.2743 . . no
    H3A H20B 3.3049 . . no
    H4 H5 2.3014 . . no
    H4A H8 3.4579 . . no
    H4A H9 2.7158 . . no
    H4A H10 3.5005 . . no
    H4A H13A 3.2681 . . no
    H4A H13B 3.3016 . . no
    H5 H6 2.3077 . . no
    H6 H8 3.5527 . . no
    H6 H9 2.3176 . . no
    H8 H9 2.77(3) . . no
    H8 H10 3.0491 . . no
    H8 H19B 3.2466 . . no
    H9 H10 2.4876 . . no
    H13A H14A 2.2890 . . no
    H13A H14B 2.3826 . . no
    H13B H14A 2.8184 . . no
    H13B H14B 2.2847 . . no
    H13B H15A 2.6544 . . no
    H14A H15A 2.8224 . . no
    H14A H15B 2.2972 . . no
    H14B H15A 2.2932 . . no
    H14B H15B 2.3813 . . no
    H18A H19A 2.3178 . . no
    H18A H19B 2.8261 . . no
    H18A H20A 3.5710 . . no
    H18A H20B 2.5737 . . no
    H18B H19A 2.3578 . . no
    H18B H19B 2.3246 . . no
    H18B H20B 3.5909 . . no
    H19A H20A 2.3907 . . no
    H19A H20B 2.2891 . . no
    H19B H20A 2.2973 . . no
    H19B H20B 2.8231 . . no
    O1 H1A 3.0828 . 3_555 no
    O1 H13B 3.0081 . 4_454 no
    O1 H15A 2.8504 . 4_454 no
    O2 H1A 3.3695 . 3_555 no
    O2 H1C 2.9723 . 4_555 no
    O2 H3 3.5452 . 3_555 no
    O2 H18A 3.5903 . 2_545 no
    O2 H20B 2.6927 . 2_545 no
    O3 H1B 3.4446 . 4_555 no
    O3 H3A 2.8477 . 3_665 no
    O3 H5 3.0571 . 1_565 no
    O3 H13A 3.1455 . 4_454 no
    O4 H1C 3.4764 . 4_555 no
    O4 H15B 3.4160 . 2_645 no
    O4 H18A 3.1696 . 2_545 no
    O4 H19A 2.4938 . 2_545 no
    O4 H20B 3.1709 . 2_545 no
    O5 H1B 3.3091 . 4_555 no
    O5 H4 2.9416 . 3_655 no
    O5 H5 3.3769 . 3_655 no
    O5 H13A 2.5517 . 2_655 no
    O5 H14A 3.3092 . 2_655 no
    C1 H18A 3.3400 . 4_454 no
    C2 H1A 2.8827 . 3_555 no
    C2 H1C 3.5878 . 3_555 no
    C2 H15A 3.0500 . 4_454 no
    C3 H1A 3.5331 . 3_555 no
    C3 H14A 3.1507 . 3_655 no
    C3 H18B 3.1087 . 3_555 no
    C3 H19B 3.5619 . 3_555 no
    C4 H10 3.5768 . 3_655 no
    C4 H14A 3.5164 . 3_655 no
    C4 H15B 3.5109 . 3_655 no
    C4 H18B 3.3700 . 3_555 no
    C4 H19B 3.3424 . 3_555 no
    C4 H20A 3.1710 . 1_545 no
    C5 H9 3.536(19) . 3_655 no
    C5 H10 2.9791 . 3_655 no
    C5 H14B 3.1512 . 2_645 no
    C5 H20A 3.4057 . 1_545 no
    C5 H20B 3.5141 . 1_545 no
    C6 H1A 3.5387 . 3_555 no
    C6 H9 3.181(19) . 3_655 no
    C6 H10 3.5256 . 3_655 no
    C6 H14B 3.2197 . 2_645 no
    C6 H18A 3.2131 . 2_545 no
    C7 H1A 2.8961 . 3_555 no
    C7 H9 3.448(19) . 3_655 no
    C7 H15A 3.1974 . 4_454 no
    C8 H1A 3.1454 . 3_555 no
    C8 H13B 3.1204 . 4_454 no
    C8 H15A 3.2285 . 4_454 no
    C9 H6 3.5698 . 3_655 no
    C9 H14B 3.5664 . 4_454 no
    C10 H5 3.5801 . 3_655 no
    C11 H1B 3.3634 . 4_555 no
    C11 H1C 3.3161 . 4_555 no
    C12 H1C 3.2985 . 4_555 no
    C13 H8 3.470(15) . 4_555 no
    C13 H20A 3.5946 . 4_555 no
    C14 H5 3.4339 . 2_655 no
    C14 H6 3.3192 . 2_655 no
    C15 H4 3.4312 . 3_655 no
    C15 H6 3.1913 . 2_655 no
    C16 H1B 3.2120 . 4_555 no
    C16 H4 3.1300 . 3_655 no
    C17 H1B 3.4654 . 4_555 no
    C17 H1C 2.8440 . 4_555 no
    C18 H1C 3.3703 . 4_555 no
    C18 H3 3.1780 . 3_555 no
    C18 H4 3.5086 . 3_555 no
    C18 H15B 3.5102 . 1_455 no
    C19 H4 3.1730 . 3_555 no
    C19 H4A 3.4414 . 2_555 no
    C19 H19A 3.3752 . 3_565 no
    C19 H20A 3.3249 . 3_565 no
    C20 H4 3.3690 . 1_565 no
    C20 H4A 3.5808 . 2_555 no
    C20 H5 3.3566 . 1_565 no
    C20 H13A 3.4621 . 4_454 no
    C20 H19A 3.4272 . 3_565 no
    C21 H1B 3.1656 . 4_555 no
    C21 H13A 3.2451 . 4_454 no
    C21 H13B 3.2631 . 4_454 no
    C22 H1B 3.2018 . 4_555 no
    C22 H1C 3.1582 . 4_555 no
    C22 H13B 3.3789 . 4_454 no
    H1A O1 3.0828 . 3_555 no
    H1A O2 3.3695 . 3_555 no
    H1A C2 2.8827 . 3_555 no
    H1A C3 3.5331 . 3_555 no
    H1A C6 3.5387 . 3_555 no
    H1A C7 2.8961 . 3_555 no
    H1A C8 3.1454 . 3_555 no
    H1A H1A 3.5908 . 3_555 no
    H1A H8 2.9387 . 3_555 no
    H1A H18A 3.1954 . 4_454 no
    H1B O3 3.4446 . 4_454 no
    H1B O5 3.3091 . 4_454 no
    H1B C11 3.3634 . 4_454 no
    H1B C16 3.2120 . 4_454 no
    H1B C17 3.4654 . 4_454 no
    H1B C21 3.1656 . 4_454 no
    H1B C22 3.2018 . 4_454 no
    H1B H3A 3.2729 . 4_454 no
    H1B H14A 3.3723 . 3_655 no
    H1B H15A 3.3772 . 4_454 no
    H1B H18A 3.4114 . 4_454 no
    H1B H20B 3.3308 . 4_454 no
    H1C O2 2.9723 . 4_454 no
    H1C O4 3.4764 . 4_454 no
    H1C C2 3.5878 . 3_555 no
    H1C C11 3.3161 . 4_454 no
    H1C C12 3.2985 . 4_454 no
    H1C C17 2.8440 . 4_454 no
    H1C C18 3.3703 . 4_454 no
    H1C C22 3.1582 . 4_454 no
    H1C H4A 3.2039 . 4_454 no
    H1C H13B 3.5103 . 4_454 no
    H1C H18A 2.8820 . 4_454 no
    H3 O2 3.5452 . 3_555 no
    H3 C18 3.1780 . 3_555 no
    H3 H14A 2.8866 . 3_655 no
    H3 H18B 2.3650 . 3_555 no
    H3 H19B 3.2350 . 3_555 no
    H3A O3 2.8477 . 3_665 no
    H3A H1B 3.2729 . 4_555 no
    H3A H3A 2.9488 . 3_665 no
    H3A H5 3.4928 . 3_655 no
    H3A H13A 3.4020 . 2_655 no
    H4 O5 2.9416 . 3_655 no
    H4 C15 3.4312 . 3_655 no
    H4 C16 3.1300 . 3_655 no
    H4 C18 3.5086 . 3_555 no
    H4 C19 3.1730 . 3_555 no
    H4 C20 3.3690 . 1_545 no
    H4 H14A 3.5105 . 3_655 no
    H4 H15B 2.9262 . 3_655 no
    H4 H18B 2.8985 . 3_555 no
    H4 H19A 2.8654 . 3_555 no
    H4 H19B 2.8224 . 3_555 no
    H4 H20A 2.5151 . 1_545 no
    H4 H20B 3.4074 . 1_545 no
    H4A C19 3.4414 . 2_545 no
    H4A C20 3.5808 . 2_545 no
    H4A H1C 3.2039 . 4_555 no
    H4A H18A 3.0575 . 2_545 no
    H4A H19A 2.8330 . 2_545 no
    H4A H20B 2.8906 . 2_545 no
    H5 O3 3.0571 . 1_545 no
    H5 O5 3.3769 . 3_655 no
    H5 C10 3.5801 . 3_655 no
    H5 C14 3.4339 . 2_645 no
    H5 C20 3.3566 . 1_545 no
    H5 H3A 3.4928 . 3_655 no
    H5 H10 2.7005 . 3_655 no
    H5 H14A 3.5555 . 2_645 no
    H5 H14B 2.5446 . 2_645 no
    H5 H20A 2.9903 . 1_545 no
    H5 H20B 3.0067 . 1_545 no
    H6 C9 3.5698 . 3_655 no
    H6 C14 3.3192 . 2_645 no
    H6 C15 3.1913 . 2_645 no
    H6 H9 3.2824 . 3_655 no
    H6 H14B 2.6633 . 2_645 no
    H6 H15A 3.0262 . 2_645 no
    H6 H15B 2.7899 . 2_645 no
    H6 H18A 2.9252 . 2_545 no
    H6 H18B 3.3928 . 2_545 no
    H8 C13 3.470(15) . 4_454 no
    H8 H1A 2.9387 . 3_555 no
    H8 H13B 2.5419 . 4_454 no
    H8 H15A 3.3368 . 4_454 no
    H9 C5 3.536(19) . 3_655 no
    H9 C6 3.181(19) . 3_655 no
    H9 C7 3.448(19) . 3_655 no
    H9 H6 3.2824 . 3_655 no
    H9 H15A 3.2033 . 2_645 no
    H9 H15B 3.4048 . 2_645 no
    H10 C4 3.5768 . 3_655 no
    H10 C5 2.9791 . 3_655 no
    H10 C6 3.5256 . 3_655 no
    H10 H5 2.7005 . 3_655 no
    H10 H13B 3.4366 . 4_454 no
    H10 H14B 2.8717 . 4_454 no
    H13A O3 3.1455 . 4_555 no
    H13A O5 2.5517 . 2_645 no
    H13A C20 3.4621 . 4_555 no
    H13A C21 3.2451 . 4_555 no
    H13A H3A 3.4020 . 2_645 no
    H13A H15B 3.4506 . 2_645 no
    H13A H19A 3.4546 . 2_545 no
    H13A H19B 3.5436 . 4_555 no
    H13A H20A 2.9036 . 4_555 no
    H13B O1 3.0081 . 4_555 no
    H13B C8 3.1204 . 4_555 no
    H13B C21 3.2631 . 4_555 no
    H13B C22 3.3789 . 4_555 no
    H13B H1C 3.5103 . 4_555 no
    H13B H8 2.5419 . 4_555 no
    H13B H10 3.4366 . 4_555 no
    H13B H19B 2.9943 . 4_555 no
    H13B H20A 3.4126 . 4_555 no
    H14A O5 3.3092 . 2_645 no
    H14A C3 3.1507 . 3_655 no
    H14A C4 3.5164 . 3_655 no
    H14A H1B 3.3723 . 3_655 no
    H14A H3 2.8866 . 3_655 no
    H14A H4 3.5105 . 3_655 no
    H14A H5 3.5555 . 2_655 no
    H14A H18B 3.3802 . 1_655 no
    H14B C5 3.1512 . 2_655 no
    H14B C6 3.2197 . 2_655 no
    H14B C9 3.5664 . 4_555 no
    H14B H5 2.5446 . 2_655 no
    H14B H6 2.6633 . 2_655 no
    H14B H10 2.8717 . 4_555 no
    H15A O1 2.8504 . 4_555 no
    H15A C2 3.0500 . 4_555 no
    H15A C7 3.1974 . 4_555 no
    H15A C8 3.2285 . 4_555 no
    H15A H1B 3.3772 . 4_555 no
    H15A H6 3.0262 . 2_655 no
    H15A H8 3.3368 . 4_555 no
    H15A H9 3.2033 . 2_655 no
    H15B O4 3.4160 . 2_655 no
    H15B C4 3.5109 . 3_655 no
    H15B C18 3.5102 . 1_655 no
    H15B H4 2.9262 . 3_655 no
    H15B H6 2.7899 . 2_655 no
    H15B H9 3.4048 . 2_655 no
    H15B H13A 3.4506 . 2_655 no
    H15B H18A 3.4073 . 1_655 no
    H15B H18B 2.8571 . 1_655 no
    H15B H19A 3.4726 . 1_655 no
    H18A O2 3.5903 . 2_555 no
    H18A O4 3.1696 . 2_555 no
    H18A C1 3.3400 . 4_555 no
    H18A C6 3.2131 . 2_555 no
    H18A H1A 3.1954 . 4_555 no
    H18A H1B 3.4114 . 4_555 no
    H18A H1C 2.8820 . 4_555 no
    H18A H4A 3.0575 . 2_555 no
    H18A H6 2.9252 . 2_555 no
    H18A H15B 3.4073 . 1_455 no
    H18B C3 3.1087 . 3_555 no
    H18B C4 3.3700 . 3_555 no
    H18B H3 2.3650 . 3_555 no
    H18B H4 2.8985 . 3_555 no
    H18B H6 3.3928 . 2_555 no
    H18B H14A 3.3802 . 1_455 no
    H18B H15B 2.8571 . 1_455 no
    H19A O4 2.4938 . 2_555 no
    H19A C19 3.3752 . 3_565 no
    H19A C20 3.4272 . 3_565 no
    H19A H4 2.8654 . 3_555 no
    H19A H4A 2.8330 . 2_555 no
    H19A H13A 3.4546 . 2_555 no
    H19A H15B 3.4726 . 1_455 no
    H19A H19A 3.1627 . 3_565 no
    H19A H19B 3.0665 . 3_565 no
    H19A H20A 2.6815 . 3_565 no
    H19B C3 3.5619 . 3_555 no
    H19B C4 3.3424 . 3_555 no
    H19B H3 3.2350 . 3_555 no
    H19B H4 2.8224 . 3_555 no
    H19B H13A 3.5436 . 4_454 no
    H19B H13B 2.9943 . 4_454 no
    H19B H19A 3.0665 . 3_565 no
    H19B H20A 3.0827 . 3_565 no
    H20A C4 3.1710 . 1_565 no
    H20A C5 3.4057 . 1_565 no
    H20A C13 3.5946 . 4_454 no
    H20A C19 3.3249 . 3_565 no
    H20A H4 2.5151 . 1_565 no
    H20A H5 2.9903 . 1_565 no
    H20A H13A 2.9036 . 4_454 no
    H20A H13B 3.4126 . 4_454 no
    H20A H19A 2.6815 . 3_565 no
    H20A H19B 3.0827 . 3_565 no
    H20B O2 2.6927 . 2_555 no
    H20B O4 3.1709 . 2_555 no
    H20B C5 3.5141 . 1_565 no
    H20B H1B 3.3308 . 4_555 no
    H20B H4 3.4074 . 1_565 no
    H20B H4A 2.8906 . 2_555 no
    H20B H5 3.0067 . 1_565 no
loop_
    _geom_angle_atom_site_label_1
    _geom_angle_atom_site_label_2
    _geom_angle_atom_site_label_3
    _geom_angle_site_symmetry_1
    _geom_angle_site_symmetry_2
    _geom_angle_site_symmetry_3
    _geom_angle
    _geom_angle_publ_flag
    C1 O1 C2 . . . 118.76(13) no
    O1 C2 C3 . . . 123.88(13) no
    O1 C2 C7 . . . 115.66(13) no
    C3 C2 C7 . . . 120.46(14) no
    C2 C3 C4 . . . 120.12(15) no
    C3 C4 C5 . . . 120.75(16) no
    C4 C5 C6 . . . 119.06(15) no
    C5 C6 C7 . . . 122.10(14) no
    C2 C7 C6 . . . 117.51(13) no
    C2 C7 C8 . . . 119.33(13) no
    C6 C7 C8 . . . 123.08(12) no
    C7 C8 C9 . . . 127.10(14) no
    C8 C9 C10 . . . 125.51(14) no
    C9 C10 C11 . . . 112.43(11) no
    C9 C10 C22 . . . 113.82(11) no
    C11 C10 C22 . . . 115.61(12) no
    C10 C11 C12 . . . 122.53(13) no
    C10 C11 C16 . . . 118.62(13) no
    C12 C11 C16 . . . 118.75(13) no
    O4 C12 C11 . . . 122.89(13) no
    O4 C12 C13 . . . 114.90(15) no
    C11 C12 C13 . . . 122.20(15) no
    C12 C13 C14 . . . 112.40(15) no
    C13 C14 C15 . . . 110.32(15) no
    C14 C15 C16 . . . 112.19(15) no
    O5 C16 C11 . . . 122.86(13) no
    O5 C16 C15 . . . 116.05(14) no
    C11 C16 C15 . . . 121.08(15) no
    O2 C17 C18 . . . 116.30(16) no
    O2 C17 C22 . . . 123.05(15) no
    C18 C17 C22 . . . 120.64(14) no
    C17 C18 C19 . . . 111.76(16) no
    C18 C19 C20 . . . 108.65(14) no
    C19 C20 C21 . . . 112.65(15) no
    O3 C21 C20 . . . 114.76(14) no
    O3 C21 C22 . . . 122.93(15) no
    C20 C21 C22 . . . 122.31(16) no
    C10 C22 C17 . . . 122.56(13) no
    C10 C22 C21 . . . 119.72(14) no
    C17 C22 C21 . . . 117.58(14) no
    C21 O3 H3A . . . 109.468 no
    C12 O4 H4A . . . 109.461 no
    O1 C1 H1A . . . 109.469 no
    O1 C1 H1B . . . 109.475 no
    O1 C1 H1C . . . 109.465 no
    H1A C1 H1B . . . 109.469 no
    H1A C1 H1C . . . 109.470 no
    H1B C1 H1C . . . 109.479 no
    C2 C3 H3 . . . 119.939 no
    C4 C3 H3 . . . 119.939 no
    C3 C4 H4 . . . 119.629 no
    C5 C4 H4 . . . 119.623 no
    C4 C5 H5 . . . 120.477 no
    C6 C5 H5 . . . 120.466 no
    C5 C6 H6 . . . 118.958 no
    C7 C6 H6 . . . 118.945 no
    C7 C8 H8 . . . 115.8(9) no
    C9 C8 H8 . . . 117.0(9) no
    C8 C9 H9 . . . 119.3(10) no
    C10 C9 H9 . . . 115.1(10) no
    C9 C10 H10 . . . 104.489 no
    C11 C10 H10 . . . 104.490 no
    C22 C10 H10 . . . 104.498 no
    C12 C13 H13A . . . 109.122 no
    C12 C13 H13B . . . 109.121 no
    C14 C13 H13A . . . 109.120 no
    C14 C13 H13B . . . 109.119 no
    H13A C13 H13B . . . 107.853 no
    C13 C14 H14A . . . 109.586 no
    C13 C14 H14B . . . 109.587 no
    C15 C14 H14A . . . 109.592 no
    C15 C14 H14B . . . 109.587 no
    H14A C14 H14B . . . 108.131 no
    C14 C15 H15A . . . 109.166 no
    C14 C15 H15B . . . 109.165 no
    C16 C15 H15A . . . 109.164 no
    C16 C15 H15B . . . 109.166 no
    H15A C15 H15B . . . 107.891 no
    C17 C18 H18A . . . 109.268 no
    C17 C18 H18B . . . 109.261 no
    C19 C18 H18A . . . 109.270 no
    C19 C18 H18B . . . 109.262 no
    H18A C18 H18B . . . 107.941 no
    C18 C19 H19A . . . 109.957 no
    C18 C19 H19B . . . 109.959 no
    C20 C19 H19A . . . 109.965 no
    C20 C19 H19B . . . 109.962 no
    H19A C19 H19B . . . 108.341 no
    C19 C20 H20A . . . 109.067 no
    C19 C20 H20B . . . 109.070 no
    C21 C20 H20A . . . 109.054 no
    C21 C20 H20B . . . 109.061 no
    H20A C20 H20B . . . 107.825 no
loop_
    _geom_torsion_atom_site_label_1
    _geom_torsion_atom_site_label_2
    _geom_torsion_atom_site_label_3
    _geom_torsion_atom_site_label_4
    _geom_torsion_site_symmetry_1
    _geom_torsion_site_symmetry_2
    _geom_torsion_site_symmetry_3
    _geom_torsion_site_symmetry_4
    _geom_torsion
    _geom_torsion_publ_flag
    C1 O1 C2 C3 . . . . 0.5(3) no
    C1 O1 C2 C7 . . . . -178.50(14) no
    O1 C2 C3 C4 . . . . -178.93(15) no
    O1 C2 C7 C6 . . . . 178.35(13) no
    O1 C2 C7 C8 . . . . 1.5(3) no
    C3 C2 C7 C6 . . . . -0.7(3) no
    C3 C2 C7 C8 . . . . -177.51(15) no
    C7 C2 C3 C4 . . . . 0.0(3) no
    C2 C3 C4 C5 . . . . 0.8(3) no
    C3 C4 C5 C6 . . . . -1.0(4) no
    C4 C5 C6 C7 . . . . 0.3(3) no
    C5 C6 C7 C2 . . . . 0.5(3) no
    C5 C6 C7 C8 . . . . 177.25(16) no
    C2 C7 C8 C9 . . . . -162.38(15) no
    C6 C7 C8 C9 . . . . 21.0(3) no
    C7 C8 C9 C10 . . . . 179.16(14) no
    C8 C9 C10 C11 . . . . 153.67(15) no
    C8 C9 C10 C22 . . . . 19.8(3) no
    C9 C10 C11 C12 . . . . -43.38(19) no
    C9 C10 C11 C16 . . . . 140.09(13) no
    C9 C10 C22 C17 . . . . 53.17(17) no
    C9 C10 C22 C21 . . . . -131.23(12) no
    C11 C10 C22 C17 . . . . -79.22(15) no
    C11 C10 C22 C21 . . . . 96.37(15) no
    C22 C10 C11 C12 . . . . 89.66(16) no
    C22 C10 C11 C16 . . . . -86.88(16) no
    C10 C11 C12 O4 . . . . -8.7(3) no
    C10 C11 C12 C13 . . . . 172.78(13) no
    C10 C11 C16 O5 . . . . 7.5(3) no
    C10 C11 C16 C15 . . . . -173.79(12) no
    C12 C11 C16 O5 . . . . -169.16(15) no
    C12 C11 C16 C15 . . . . 9.5(3) no
    C16 C11 C12 O4 . . . . 167.84(15) no
    C16 C11 C12 C13 . . . . -10.7(3) no
    O4 C12 C13 C14 . . . . 161.33(14) no
    C11 C12 C13 C14 . . . . -20.0(3) no
    C12 C13 C14 C15 . . . . 50.1(2) no
    C13 C14 C15 C16 . . . . -51.0(2) no
    C14 C15 C16 O5 . . . . -159.17(16) no
    C14 C15 C16 C11 . . . . 22.0(3) no
    O2 C17 C18 C19 . . . . -153.73(12) no
    O2 C17 C22 C10 . . . . 6.0(2) no
    O2 C17 C22 C21 . . . . -169.71(12) no
    C18 C17 C22 C10 . . . . -175.32(12) no
    C18 C17 C22 C21 . . . . 9.0(2) no
    C22 C17 C18 C19 . . . . 27.47(19) no
    C17 C18 C19 C20 . . . . -55.86(18) no
    C18 C19 C20 C21 . . . . 50.0(2) no
    C19 C20 C21 O3 . . . . 164.22(14) no
    C19 C20 C21 C22 . . . . -15.3(3) no
    O3 C21 C22 C10 . . . . -10.8(2) no
    O3 C21 C22 C17 . . . . 165.03(13) no
    C20 C21 C22 C10 . . . . 168.73(13) no
    C20 C21 C22 C17 . . . . -15.5(2) no
loop_
    _geom_hbond_atom_site_label_D
    _geom_hbond_atom_site_label_H
    _geom_hbond_atom_site_label_A
    _geom_hbond_site_symmetry_D
    _geom_hbond_site_symmetry_H
    _geom_hbond_site_symmetry_A
    _geom_hbond_distance_DH
    _geom_hbond_distance_HA
    _geom_hbond_distance_DA
    _geom_hbond_angle_DHA
    _geom_hbond_publ_flag
    O3 H3A O5 . . . 0.820 1.848 2.644(3) 163.4 yes
    O4 H4A O2 . . . 0.820 1.802 2.594(3) 161.9 yes
    C19 H19A O4 . . 2_555 0.970 2.494 3.272(3) 137.0 yes
