# Supplementary material for: 3-Hy­droxy-2-[(2E)-1-(2-hy­droxy-6-oxocyclo­hex-1-en-1-yl)-3-(2-meth­oxy­phen­yl)prop-2-en-1-yl]cyclo­hex-2-en-1-one
Source: Acta Crystallogr Sect E Struct Rep Online. 2011 Sep 30;67(Pt 10):o2739. doi: 10.1107/S1600536811038207 (PMC3201272; doi:10.1107/S1600536811038207)
Supplement: Supplementary file 2 [file e-67-o2739-Isup2.hkl]

# 
# h,k,l, Fc-squared, Fo-squared, sigma(Fo-squared) and status flag 
# 
data_I
_shelx_title ' 0125me' 
_shelx_refln_list_code          4 
_shelx_F_calc_maximum      229.61 
_exptl_crystal_F_000       784.00 
_reflns_d_resolution_high  0.7705 
 
loop_ 
 _symmetry_equiv_pos_as_xyz 
 'x, y, z' 
 '-x+1/2, y+1/2, -z+1/2' 
 '-x, -y, -z' 
 'x-1/2, -y-1/2, z-1/2' 
 
_cell_length_a    10.7988 
_cell_length_b    12.0509 
_cell_length_c    15.0238 
_cell_angle_alpha  90.000 
_cell_angle_beta  104.536 
_cell_angle_gamma  90.000 
 
_shelx_F_squared_multiplier     1.000 
 
loop_ 
 _refln_index_h 
 _refln_index_k 
 _refln_index_l 
 _refln_F_squared_calc 
 _refln_F_squared_meas 
 _refln_F_squared_sigma 
 _refln_observed_status 
   2   0   0     8928.51     8691.26    146.74 o 
   4   0   0     1184.16     1279.40     10.62 o 
   6   0   0      366.98      363.96      5.64 o 
   8   0   0      292.80      295.49      8.05 o 
  10   0   0        9.67       12.24      4.21 o 
  12   0   0       79.96       93.14      5.74 o 
   2   1   0       24.68       20.40      1.56 o 
   3   1   0        0.01        1.65      1.94 o 
   4   1   0      700.22      739.99      5.70 o 
   5   1   0     2062.88     2236.16     12.32 o 
   6   1   0      975.32      931.27      6.71 o 
   7   1   0      475.19      459.95      4.96 o 
   8   1   0       27.62       30.62      3.11 o 
   9   1   0      404.23      406.64      5.61 o 
  10   1   0       53.77       60.66      3.58 o 
  11   1   0       18.61       20.53      3.65 o 
  12   1   0        4.61        3.14      3.89 o 
  13   1   0        2.74        1.15      3.83 o 
   1   2   0     2270.75     1941.22      9.14 o 
   2   2   0     2816.05     2626.57     13.12 o 
   3   2   0     1629.66     1578.08      8.62 o 
   4   2   0      230.55      194.07      2.81 o 
   5   2   0      223.41      238.01      3.31 o 
   6   2   0       36.81       35.32      2.48 o 
   7   2   0       31.92       29.48      2.74 o 
   8   2   0       33.42       29.92      3.19 o 
   9   2   0      346.50      314.29      4.91 o 
  10   2   0        1.22        1.37      2.80 o 
  11   2   0        0.62        0.10      3.60 o 
  12   2   0        2.90        1.69      3.12 o 
  13   2   0        5.28        5.12      4.30 o 
   1   3   0     6314.86     5978.75     26.28 o 
   2   3   0      843.36      877.97      5.59 o 
   3   3   0       43.92       31.47      1.49 o 
   4   3   0      292.41      261.35      3.02 o 
   5   3   0       55.41       69.70      2.36 o 
   6   3   0       29.02       22.00      2.37 o 
   7   3   0      208.07      206.88      3.99 o 
   8   3   0       41.31       37.57      3.34 o 
   9   3   0        1.57        1.78      3.31 o 
  10   3   0      145.24      137.19      4.19 o 
  11   3   0       32.04       22.34      4.05 o 
  12   3   0       12.24       12.82      3.73 o 
  13   3   0        0.79       -1.10      3.77 o 
   0   4   0        0.02       -0.54      2.23 o 
   1   4   0      381.14      390.93      4.65 o 
   2   4   0      412.72      377.55      3.15 o 
   3   4   0       74.24       92.88      2.13 o 
   4   4   0     1047.36     1109.02      7.06 o 
   5   4   0      352.52      342.13      3.78 o 
   6   4   0      597.12      625.62      6.66 o 
   7   4   0      136.11      130.16      3.65 o 
   8   4   0       59.43       61.28      3.78 o 
   9   4   0        1.09        0.38      2.84 o 
  10   4   0        4.41        5.64      3.09 o 
  11   4   0       14.59       13.54      3.76 o 
  12   4   0        6.08        2.42      2.99 o 
  13   4   0        0.37        2.95      3.22 o 
   1   5   0     1221.94     1214.64      9.82 o 
   2   5   0        3.38       -0.31      1.41 o 
   3   5   0      373.46      364.26      3.34 o 
   4   5   0      362.45      403.31      4.00 o 
   5   5   0      110.20      107.35      2.49 o 
   6   5   0      149.19      151.09      3.16 o 
   7   5   0      332.66      342.12      4.78 o 
   8   5   0      621.37      582.33      7.04 o 
   9   5   0      130.21      125.70      3.43 o 
  10   5   0        0.16       -1.45      2.53 o 
  11   5   0       23.53       22.74      3.29 o 
  12   5   0        1.96        1.63      3.02 o 
   0   6   0      166.16      162.96      5.03 o 
   1   6   0     1571.66     1624.31     12.89 o 
   2   6   0      995.56     1086.80      8.57 o 
   3   6   0      104.70      127.38      2.30 o 
   4   6   0       69.77       68.58      2.15 o 
   5   6   0       50.03       43.27      2.54 o 
   6   6   0      114.65      116.11      2.97 o 
   7   6   0      149.60      157.11      4.12 o 
   8   6   0       26.90       29.15      3.32 o 
   9   6   0       53.27       48.40      2.88 o 
  10   6   0        0.21        0.51      3.03 o 
  11   6   0       10.17       10.30      3.80 o 
  12   6   0       16.76       17.86      4.75 o 
   1   7   0      438.80      427.25      5.30 o 
   2   7   0      111.15      108.91      3.94 o 
   3   7   0      209.35      212.09      4.41 o 
   4   7   0       12.12       16.56      2.07 o 
   5   7   0       89.76       78.47      2.72 o 
   6   7   0      123.96      119.34      3.09 o 
   7   7   0        2.21        2.42      2.18 o 
   8   7   0       92.27       84.95      3.92 o 
   9   7   0       12.65       11.63      2.72 o 
  10   7   0        5.83        6.18      2.86 o 
  11   7   0       16.38       18.25      2.80 o 
  12   7   0       14.36        8.53      5.80 o 
   0   8   0        0.95        0.23      2.39 o 
   1   8   0        9.97        9.57      2.24 o 
   2   8   0      318.61      333.23      5.75 o 
   3   8   0      119.78      116.71      3.68 o 
   4   8   0      146.02      154.54      4.52 o 
   5   8   0        4.08        3.27      2.39 o 
   6   8   0       16.91       17.60      2.48 o 
   7   8   0        7.78        7.55      2.51 o 
   8   8   0        9.61        7.97      2.50 o 
   9   8   0       12.85       24.86      3.15 o 
  10   8   0        0.70       -0.20      2.37 o 
  11   8   0        0.47       -0.28      2.95 o 
   1   9   0      369.86      374.60      5.74 o 
   2   9   0      225.46      223.75      4.80 o 
   3   9   0       15.37       11.56      4.02 o 
   4   9   0      419.08      411.78      5.99 o 
   5   9   0       25.91       30.10      3.14 o 
   6   9   0       25.81       17.98      3.40 o 
   7   9   0       47.31       43.55      3.39 o 
   8   9   0        0.55       -1.31      2.33 o 
   9   9   0       23.74       20.58      3.81 o 
  10   9   0        1.35        0.40      2.23 o 
  11   9   0        0.59        1.24      4.98 o 
   0  10   0        1.10        3.01      2.84 o 
   1  10   0      498.35      493.41      5.40 o 
   2  10   0      303.55      318.64      4.93 o 
   3  10   0       79.96       87.10      4.66 o 
   4  10   0       75.06       65.24      6.32 o 
   5  10   0       12.35        9.95      3.05 o 
   6  10   0       11.07        5.32      4.34 o 
   7  10   0       40.22       36.07      7.83 o 
   8  10   0        8.09        3.60      2.67 o 
   9  10   0        4.84        6.89      4.76 o 
  10  10   0        0.83        4.44      4.98 o 
   1  11   0       54.32       60.06      2.61 o 
   2  11   0       95.12       95.72      3.01 o 
   3  11   0       24.06       19.39      2.56 o 
   4  11   0       58.67       67.62      3.47 o 
   5  11   0        4.99        5.87      4.57 o 
   6  11   0       57.84       47.28      3.81 o 
   7  11   0       80.65       85.73      4.04 o 
   8  11   0       24.66       14.96      8.21 o 
   9  11   0       69.06       83.06      9.73 o 
   0  12   0       72.68       73.48      3.71 o 
   1  12   0       11.87       13.26      2.61 o 
   2  12   0       12.82       13.31      2.63 o 
   3  12   0       95.73       94.58      2.90 o 
   4  12   0       15.69       15.79      3.66 o 
   5  12   0       20.06       17.01      6.14 o 
   6  12   0       10.86        0.22      4.18 o 
   7  12   0       31.29       17.48     12.30 o 
   8  12   0        7.49        0.35      7.48 o 
   1  13   0       22.83       29.10      2.48 o 
   2  13   0        7.95        5.98      2.64 o 
   3  13   0       18.10       20.95      2.63 o 
   4  13   0        0.35        1.09      2.55 o 
   5  13   0        7.80        5.29      3.13 o 
   6  13   0        1.82       -0.51      3.66 o 
   7  13   0        0.67       -1.06      6.51 o 
   0  14   0       21.20       20.08      4.33 o 
   1  14   0       19.49       26.50      3.55 o 
   2  14   0       33.57       38.55      3.02 o 
   3  14   0        0.22        1.95      2.52 o 
   4  14   0        0.81       -1.94      2.85 o 
   5  14   0       25.38       24.33     10.28 o 
   6  14   0        0.68        0.09      7.24 o 
   1  15   0        0.60        1.46      2.78 o 
   2  15   0        0.00        1.55      2.87 o 
   3  15   0        0.29        2.24      4.04 o 
 -13   0   1       85.20      106.21      6.92 o 
 -11   0   1        0.03        2.49      5.90 o 
  -9   0   1     1105.76     1076.22     14.58 o 
  -7   0   1        3.13        3.62      4.07 o 
  -5   0   1       87.55       87.16      4.83 o 
  -3   0   1      371.05      293.41      7.88 o 
   3   0   1     2474.39     2662.01     18.28 o 
   5   0   1     2727.40     2643.22     19.66 o 
   7   0   1        0.09        1.39      3.26 o 
   9   0   1       25.89       21.05      4.90 o 
  11   0   1        3.69        3.12      4.91 o 
  13   0   1        2.06       -0.09      5.37 o 
 -13   1   1       38.80       50.56      4.11 o 
 -12   1   1        3.07        4.29      3.48 o 
 -11   1   1        5.91        6.64      3.32 o 
 -10   1   1       25.83       25.75      3.71 o 
  -9   1   1       35.63       39.23      3.60 o 
  -8   1   1        8.79        7.94      3.00 o 
  -7   1   1      414.68      424.74      5.11 o 
  -6   1   1      181.50      184.28      3.70 o 
  -5   1   1     1429.00     1424.82      9.88 o 
  -4   1   1      932.77      954.09      7.68 o 
  -3   1   1     1345.09     1194.54      8.15 o 
  -2   1   1     2363.17     2368.87     14.63 o 
   1   1   1     3439.55     3398.85     17.19 o 
   2   1   1     2176.58     2238.70     10.87 o 
   3   1   1       22.52       17.99      1.57 o 
   4   1   1      430.75      415.50      3.44 o 
   5   1   1      149.37      148.44      2.77 o 
   6   1   1      240.81      226.15      3.48 o 
   7   1   1       84.66       81.35      3.09 o 
   8   1   1        9.91        7.98      2.75 o 
   9   1   1       12.92       12.93      2.83 o 
  10   1   1       35.91       37.16      3.53 o 
  11   1   1        2.56        1.95      2.98 o 
  12   1   1       10.12        5.21      3.53 o 
  13   1   1        9.96       14.23      3.96 o 
 -13   2   1        1.69        5.01      3.63 o 
 -12   2   1        2.12        0.05      3.08 o 
 -11   2   1        5.26        3.86      3.50 o 
 -10   2   1      149.49      154.44      4.81 o 
  -9   2   1      329.36      326.34      5.40 o 
  -8   2   1        7.57        8.48      3.33 o 
  -7   2   1       71.39       70.87      3.41 o 
  -6   2   1      132.90      124.39      3.38 o 
  -5   2   1        1.97        7.78      2.44 o 
  -4   2   1     2275.25     2321.63     13.32 o 
  -3   2   1     1027.30     1012.12      6.88 o 
  -2   2   1     4644.76     4556.50     20.82 o 
  -1   2   1     3803.14     3385.12     15.22 o 
   0   2   1     1548.05     1420.59      8.35 o 
   1   2   1      134.00      174.64      1.81 o 
   2   2   1       18.19       11.21      1.69 o 
   3   2   1      427.89      399.32      3.16 o 
   4   2   1     1961.41     1914.39      9.60 o 
   5   2   1       11.80       10.84      1.69 o 
   6   2   1      606.53      565.81      4.89 o 
   7   2   1        2.74        2.53      2.35 o 
   8   2   1       41.50       45.27      3.46 o 
   9   2   1      138.78      142.08      3.99 o 
  10   2   1       49.24       55.28      3.33 o 
  11   2   1        0.84       -0.87      3.34 o 
  12   2   1       33.28       45.89      3.49 o 
  13   2   1       20.42       17.24      3.91 o 
 -13   3   1        3.73        3.69      4.21 o 
 -12   3   1        7.77        8.28      3.88 o 
 -11   3   1       94.20       99.21      3.99 o 
 -10   3   1      201.09      196.97      4.42 o 
  -9   3   1     1330.44     1341.53     11.17 o 
  -8   3   1      508.44      491.19      6.47 o 
  -7   3   1      142.06      143.30      3.78 o 
  -6   3   1      102.23       93.64      3.58 o 
  -5   3   1      628.66      544.65      5.06 o 
  -4   3   1       96.48       92.76      2.68 o 
  -3   3   1      382.41      341.41      3.63 o 
  -2   3   1       63.36       58.31      1.78 o 
  -1   3   1     2578.42     2302.17     11.27 o 
   0   3   1       13.17       13.61      1.41 o 
   1   3   1        7.67       11.70      2.09 o 
   2   3   1      602.66      611.55      4.00 o 
   3   3   1      100.11      111.30      2.78 o 
   4   3   1       10.84        7.58      1.77 o 
   5   3   1       44.43       47.69      2.17 o 
   6   3   1      108.12      117.72      2.77 o 
   7   3   1      454.92      442.02      5.29 o 
   8   3   1       10.70        8.32      2.67 o 
   9   3   1      204.60      191.00      4.12 o 
  10   3   1        2.98        5.48      3.09 o 
  11   3   1        9.86       12.68      3.14 o 
  12   3   1        3.64        3.91      3.08 o 
  13   3   1        6.68        7.70      4.32 o 
 -13   4   1        1.24        4.53      3.46 o 
 -12   4   1        7.03        2.95      3.34 o 
 -11   4   1      137.50      135.37      4.43 o 
 -10   4   1       17.40       16.04      3.53 o 
  -9   4   1       21.82       26.76      4.35 o 
  -8   4   1      211.67      210.69      4.50 o 
  -7   4   1       83.74       80.96      3.41 o 
  -6   4   1      210.80      201.50      4.23 o 
  -5   4   1     1421.04     1413.14     12.64 o 
  -4   4   1       82.02       86.44      2.68 o 
  -3   4   1     3153.93     3258.20     16.11 o 
  -2   4   1      161.08      112.46      2.15 o 
  -1   4   1        8.43        5.22      1.29 o 
   0   4   1     3168.90     3157.12     29.89 o 
   1   4   1      896.55      847.52      7.44 o 
   2   4   1        6.16        5.37      1.10 o 
   3   4   1       28.05       24.52      1.27 o 
   4   4   1      890.13      979.64      6.23 o 
   5   4   1        5.97       10.84      2.15 o 
   6   4   1      225.86      229.86      3.34 o 
   7   4   1        5.97        9.10      2.54 o 
   8   4   1      193.51      191.22      3.90 o 
   9   4   1      296.89      299.64      4.67 o 
  10   4   1       50.13       42.58      2.95 o 
  11   4   1       44.22       55.17      3.68 o 
  12   4   1        0.78        1.15      3.53 o 
 -13   5   1       10.67        6.80      3.75 o 
 -12   5   1       12.15        5.83      3.17 o 
 -11   5   1        4.77        7.61      3.14 o 
 -10   5   1        0.68        2.04      2.78 o 
  -9   5   1        0.02        2.64      3.11 o 
  -8   5   1        0.20        0.67      3.21 o 
  -7   5   1      130.49      141.27      3.93 o 
  -6   5   1       37.12       40.91      2.75 o 
  -5   5   1       35.02       39.12      2.22 o 
  -4   5   1      445.76      460.12      4.54 o 
  -3   5   1     1400.67     1415.58      8.42 o 
  -2   5   1      299.54      279.17      3.10 o 
  -1   5   1      195.37      164.95      2.62 o 
   0   5   1      577.13      602.25      5.02 o 
   1   5   1     1122.05     1217.70     10.12 o 
   2   5   1      883.36      923.31      7.50 o 
   3   5   1      660.27      633.43      4.54 o 
   4   5   1       32.59       27.43      1.86 o 
   5   5   1      107.91      100.95      2.65 o 
   6   5   1      641.14      616.71      5.55 o 
   7   5   1       34.08       28.77      2.66 o 
   8   5   1       48.62       44.27      2.95 o 
   9   5   1        8.91        9.38      2.42 o 
  10   5   1        3.47        1.48      2.38 o 
  11   5   1       39.67       41.21      3.15 o 
  12   5   1        0.38        2.76      2.68 o 
 -12   6   1        1.15        1.02      3.83 o 
 -11   6   1       75.24       86.88      4.04 o 
 -10   6   1        9.04        8.42      3.13 o 
  -9   6   1       34.31       33.50      3.23 o 
  -8   6   1       76.81       88.41      3.71 o 
  -7   6   1       63.26       63.03      3.32 o 
  -6   6   1        4.29        5.19      2.52 o 
  -5   6   1      177.06      168.40      3.38 o 
  -4   6   1      481.80      508.75      4.79 o 
  -3   6   1       99.76       83.81      2.10 o 
  -2   6   1     3894.19     3739.88     24.61 o 
  -1   6   1      146.54      169.94      4.37 o 
   0   6   1      217.87      211.69      2.85 o 
   1   6   1       67.24       77.64      2.36 o 
   2   6   1       59.50       58.18      2.33 o 
   3   6   1      747.18      733.30      6.78 o 
   4   6   1       13.18       18.77      1.68 o 
   5   6   1      429.14      433.58      4.34 o 
   6   6   1       71.91       71.53      4.30 o 
   7   6   1      158.43      155.29      3.90 o 
   8   6   1      252.83      264.29      3.99 o 
   9   6   1       86.49       86.46      3.84 o 
  10   6   1       19.33       22.94      2.61 o 
  11   6   1       27.84       29.94      2.73 o 
  12   6   1        0.25        3.49      5.38 o 
 -12   7   1       18.36       18.65      4.21 o 
 -11   7   1        3.76        3.58      2.91 o 
 -10   7   1       62.44       70.27      4.99 o 
  -9   7   1        0.72       -0.66      3.35 o 
  -8   7   1       14.90       19.11      3.07 o 
  -7   7   1      109.38      106.18      3.55 o 
  -6   7   1        0.01        0.71      2.50 o 
  -5   7   1      140.48      140.78      3.28 o 
  -4   7   1      109.62      101.34      3.10 o 
  -3   7   1      131.12      127.63      3.16 o 
  -2   7   1       16.75       14.70      2.08 o 
  -1   7   1       42.48       36.92      3.62 o 
   0   7   1       23.41       27.07      1.73 o 
   1   7   1      137.41      130.91      2.60 o 
   2   7   1       49.44       42.48      3.71 o 
   3   7   1      757.04      786.15      8.44 o 
   4   7   1       40.83       53.69      3.59 o 
   5   7   1        7.99       14.52      2.06 o 
   6   7   1       10.40       15.54      2.44 o 
   7   7   1       67.08       66.55      3.18 o 
   8   7   1      199.57      201.15      3.90 o 
   9   7   1       41.86       43.60      2.52 o 
  10   7   1       22.11       26.08      2.72 o 
  11   7   1        0.97       -0.37      3.43 o 
 -11   8   1        0.08       -0.23      3.37 o 
 -10   8   1        4.78        7.80      2.91 o 
  -9   8   1        0.24        1.11      2.59 o 
  -8   8   1      179.04      165.54      4.14 o 
  -7   8   1       76.98       71.57      4.01 o 
  -6   8   1      132.00      129.25      3.37 o 
  -5   8   1      132.88      128.24      3.49 o 
  -4   8   1      281.34      278.97      5.86 o 
  -3   8   1        6.61        4.82      2.86 o 
  -2   8   1        0.00       -0.59      3.10 o 
  -1   8   1      136.41      140.50      3.15 o 
   0   8   1      101.80      101.92      2.40 o 
   1   8   1      184.21      189.16      3.08 o 
   2   8   1        7.62        6.39      2.43 o 
   3   8   1      253.11      258.31      4.93 o 
   4   8   1        9.71        7.75      2.77 o 
   5   8   1       62.37       69.64      3.44 o 
   6   8   1       62.66       63.15      3.52 o 
   7   8   1       99.35       91.50      2.86 o 
   8   8   1        9.21        6.93      1.97 o 
   9   8   1        3.49        5.04      2.40 o 
  10   8   1        7.26        5.83      2.16 o 
  11   8   1        1.53        4.43      4.80 o 
 -11   9   1        7.50       10.03      3.52 o 
 -10   9   1        0.02       -0.46      3.09 o 
  -9   9   1        4.51        1.73      2.72 o 
  -8   9   1        2.27        1.67      2.94 o 
  -7   9   1       11.70       10.09      2.94 o 
  -6   9   1       17.56       17.53      2.50 o 
  -5   9   1        4.32        6.32      3.18 o 
  -4   9   1        0.27        5.18      4.18 o 
  -3   9   1     1179.19     1182.56     14.07 o 
  -2   9   1      363.35      353.03      7.11 o 
  -1   9   1      178.62      170.69      3.20 o 
   0   9   1      137.41      133.53      3.27 o 
   1   9   1      152.97      148.94      3.05 o 
   2   9   1       40.11       42.00      3.13 o 
   3   9   1      261.57      267.67      4.28 o 
   4   9   1       69.06       71.86      4.56 o 
   5   9   1      314.73      292.35      5.19 o 
   6   9   1      148.44      140.13      3.96 o 
   7   9   1       76.43       69.43      3.84 o 
   8   9   1       38.29       28.02      2.55 o 
   9   9   1        1.27        0.95      1.98 o 
  10   9   1        3.19        3.33      4.71 o 
 -10  10   1       33.85       23.60      9.65 o 
  -9  10   1       21.54       22.20      7.27 o 
  -8  10   1        7.84        5.65      2.89 o 
  -7  10   1       70.17       63.81      3.65 o 
  -6  10   1      117.39      123.90      4.14 o 
  -5  10   1       20.44       13.40      3.78 o 
  -4  10   1       34.63       35.50      4.19 o 
  -3  10   1      114.96      109.09      5.28 o 
  -2  10   1        6.10        7.19      2.33 o 
  -1  10   1       73.95       67.96      3.31 o 
   0  10   1       81.50       85.61      2.66 o 
   1  10   1      380.13      404.22      5.20 o 
   2  10   1        9.67        8.68      2.17 o 
   3  10   1      380.78      389.52      5.56 o 
   4  10   1      129.73      123.95      3.22 o 
   5  10   1        9.37       10.04      3.98 o 
   6  10   1      230.30      217.75      6.57 o 
   7  10   1        1.33        0.14      3.41 o 
   8  10   1       42.55       49.28      5.71 o 
   9  10   1       49.54       60.56      6.48 o 
  10  10   1        0.00       -1.79      5.23 o 
  -9  11   1        7.50        0.41      5.29 o 
  -8  11   1        4.13        3.93      3.92 o 
  -7  11   1       10.71        2.89      3.72 o 
  -6  11   1       24.44       25.27      4.89 o 
  -5  11   1       51.24       56.72      4.54 o 
  -4  11   1       92.82       80.35      4.26 o 
  -3  11   1       39.59       43.82      4.87 o 
  -2  11   1       88.38       94.61      4.19 o 
  -1  11   1      103.74       96.42      2.87 o 
   0  11   1      287.03      293.16      4.14 o 
   1  11   1        4.45        3.71      1.89 o 
   2  11   1       30.41       29.97      2.50 o 
   3  11   1       10.52       10.82      2.53 o 
   4  11   1        4.94        3.40      2.31 o 
   5  11   1        1.54        2.77      2.18 o 
   6  11   1       10.96        2.96      3.29 o 
   7  11   1        6.47        0.22      2.73 o 
   8  11   1        0.02        1.13      3.50 o 
   9  11   1       51.67       75.83      7.45 o 
  -8  12   1        0.12       -2.32      5.03 o 
  -7  12   1       15.41       -0.71      3.78 o 
  -6  12   1        0.64       -1.85      3.64 o 
  -5  12   1       26.74       24.58      8.26 o 
  -4  12   1        0.01       -0.10      2.45 o 
  -3  12   1        4.74        5.22      2.99 o 
  -2  12   1       20.72       22.74      2.53 o 
  -1  12   1      124.78      131.13      3.25 o 
   0  12   1       60.35       61.61      2.96 o 
   1  12   1       24.88       29.19      2.62 o 
   2  12   1        2.47        2.31      2.25 o 
   3  12   1        2.95        0.20      1.81 o 
   4  12   1       26.78       34.54      2.53 o 
   5  12   1        0.25       -0.57      2.19 o 
   6  12   1       20.42        6.32      4.84 o 
   7  12   1       56.54       46.58     28.55 o 
   8  12   1        4.65       -1.06      7.42 o 
  -7  13   1       25.96       -0.05      6.96 o 
  -6  13   1        0.12        0.24      3.59 o 
  -5  13   1        6.90        0.99      2.79 o 
  -4  13   1       10.42       11.83      2.88 o 
  -3  13   1        5.17        1.26      2.63 o 
  -2  13   1       19.95       21.96      2.55 o 
  -1  13   1       73.36       76.31      2.96 o 
   0  13   1        9.95       11.92      2.51 o 
   1  13   1       16.33       16.47      2.23 o 
   2  13   1       54.06       59.58      2.94 o 
   3  13   1        9.56        8.96      2.00 o 
   4  13   1       21.32       22.80      2.27 o 
   5  13   1        0.53        1.00      2.37 o 
   6  13   1       39.27       49.89      6.92 o 
   7  13   1        6.36       -0.36      6.69 o 
  -6  14   1        0.11        2.11      4.06 o 
  -5  14   1        0.02        0.65      3.04 o 
  -4  14   1       20.59       21.65      5.08 o 
  -3  14   1        0.01        0.09      2.47 o 
  -2  14   1       25.02       24.42      3.37 o 
  -1  14   1       40.02       49.24      3.28 o 
   0  14   1       54.22       51.67      2.80 o 
   1  14   1        0.03       -0.90      2.13 o 
   2  14   1        0.15       -0.78      2.96 o 
   3  14   1        1.34        3.66      3.27 o 
   4  14   1       22.72       22.05      5.15 o 
   5  14   1       38.89       38.81     12.76 o 
  -3  15   1        0.23        2.66      3.32 o 
  -2  15   1       19.20       30.96      5.06 o 
  -1  15   1       57.72       73.80      5.22 o 
   0  15   1        1.75        0.77      3.65 o 
   1  15   1       13.94       15.46      3.42 o 
   2  15   1       24.11       32.91      6.85 o 
   3  15   1        1.16       -0.86      2.73 o 
 -12   0   2        4.49        0.75      5.35 o 
 -10   0   2        6.36        8.84      4.84 o 
  -8   0   2       14.29       20.11      4.75 o 
  -6   0   2      380.30      371.35      7.29 o 
  -4   0   2     1898.65     1727.77     22.05 o 
  -2   0   2     6256.23     5907.17     45.13 o 
   2   0   2     1433.17     1477.40      9.57 o 
   4   0   2      214.47      254.19      3.28 o 
   6   0   2        5.90        1.83      2.57 o 
   8   0   2      268.13      272.47      5.90 o 
  10   0   2        0.07        2.48      3.97 o 
  12   0   2       25.17       32.68      5.29 o 
 -13   1   2        0.15        3.68      4.69 o 
 -12   1   2       24.33       32.24      5.23 o 
 -11   1   2       14.46       11.96      3.55 o 
 -10   1   2      355.78      363.21      5.80 o 
  -9   1   2      140.40      127.23      4.63 o 
  -8   1   2       41.99       32.78      4.27 o 
  -7   1   2      479.05      522.42      6.31 o 
  -6   1   2      173.20      165.75      3.55 o 
  -5   1   2      192.69      191.13      4.01 o 
  -4   1   2       50.45       51.74      3.24 o 
  -3   1   2       38.72       40.03      3.18 o 
  -2   1   2     1162.62     1093.25      8.04 o 
  -1   1   2        9.10       15.41      1.61 o 
   0   1   2     7245.32     6890.92     66.25 o 
   1   1   2     4573.25     4245.30     22.56 o 
   2   1   2      285.62      252.28      1.98 o 
   3   1   2     1518.15     1322.95      8.26 o 
   4   1   2     2595.18     2779.87     12.96 o 
   5   1   2      591.37      662.31      4.77 o 
   6   1   2      365.61      379.10      3.92 o 
   7   1   2      251.96      238.48      3.83 o 
   8   1   2       47.77       40.82      3.33 o 
   9   1   2       28.04       23.21      2.62 o 
  10   1   2        0.18        1.29      3.04 o 
  11   1   2       16.63       18.02      3.00 o 
  12   1   2        1.35        0.87      3.81 o 
  13   1   2        2.07        1.94      3.47 o 
 -13   2   2        2.26        5.56      3.96 o 
 -12   2   2       30.13       27.91      4.68 o 
 -11   2   2       18.01       16.09      4.09 o 
 -10   2   2      392.77      387.12      6.10 o 
  -9   2   2       15.74       11.36      3.62 o 
  -8   2   2        0.96        0.19      3.15 o 
  -7   2   2      727.44      705.18      7.32 o 
  -6   2   2       36.46       37.07      2.80 o 
  -5   2   2      102.45       95.75      3.43 o 
  -4   2   2      644.20      632.94      5.75 o 
  -3   2   2     5553.52     5856.24     29.38 o 
  -2   2   2     1517.18     1485.49     10.62 o 
  -1   2   2     3340.58     3349.43     19.20 o 
   0   2   2    16869.15    15849.01    104.31 o 
   1   2   2      774.52      733.03      5.10 o 
   2   2   2     1061.19     1131.87      9.51 o 
   3   2   2      590.79      576.28      4.28 o 
   4   2   2        2.01        1.65      1.13 o 
   5   2   2     1702.35     1771.69      9.52 o 
   6   2   2     1550.99     1602.14      9.25 o 
   7   2   2      123.02      112.10      3.87 o 
   8   2   2       45.94       53.18      3.11 o 
   9   2   2        0.08        1.49      2.73 o 
  10   2   2      273.03      251.57      4.28 o 
  11   2   2       21.20       14.67      3.22 o 
  12   2   2       38.94       33.68      8.26 o 
  13   2   2       29.51       23.99      6.41 o 
 -13   3   2        0.71        4.55      3.85 o 
 -12   3   2       27.42       23.80      3.79 o 
 -11   3   2       85.36       93.01      5.82 o 
 -10   3   2        0.16        0.21      2.85 o 
  -9   3   2       30.70       39.20      3.82 o 
  -8   3   2       31.89       32.55      4.11 o 
  -7   3   2       72.60       64.36      3.99 o 
  -6   3   2      788.91      814.67      7.08 o 
  -5   3   2     1490.29     1553.44     10.38 o 
  -4   3   2     7701.50     8107.20     40.95 o 
  -3   3   2       10.87        5.60      1.74 o 
  -2   3   2      544.92      546.71      4.70 o 
  -1   3   2     2058.32     1950.29     16.87 o 
   0   3   2      373.79      372.91      7.22 o 
   1   3   2      615.09      606.15      6.27 o 
   2   3   2     2565.95     2493.95     14.09 o 
   3   3   2        0.34        1.58      0.82 o 
   4   3   2      112.75      111.60      1.88 o 
   5   3   2       23.04       25.51      1.77 o 
   6   3   2       57.18       60.42      2.21 o 
   7   3   2       83.25       77.20      2.88 o 
   8   3   2      267.89      248.66      3.94 o 
   9   3   2     1082.05     1039.31      8.34 o 
  10   3   2        2.43        2.11      3.01 o 
  11   3   2       16.13       16.13      3.81 o 
  12   3   2       16.15       22.09      4.78 o 
 -13   4   2       21.00       16.90      4.07 o 
 -12   4   2        9.87        8.07      3.61 o 
 -11   4   2       65.94       83.44      4.31 o 
 -10   4   2        1.42       -0.52      3.17 o 
  -9   4   2       13.04       11.83      3.24 o 
  -8   4   2       20.40       24.73      3.80 o 
  -7   4   2        1.29        1.69      2.87 o 
  -6   4   2      207.64      225.67      3.96 o 
  -5   4   2       70.37       91.14      2.91 o 
  -4   4   2      425.45      429.00      4.39 o 
  -3   4   2      333.46      356.43      3.76 o 
  -2   4   2      131.74      141.94      2.17 o 
  -1   4   2      653.41      615.19      6.21 o 
   0   4   2     1956.01     1808.50     18.00 o 
   1   4   2      324.50      296.33      3.27 o 
   2   4   2      330.24      424.86      4.02 o 
   3   4   2      824.00      810.43      5.52 o 
   4   4   2      178.09      196.18      3.31 o 
   5   4   2      114.12      104.25      2.09 o 
   6   4   2      184.63      203.72      3.69 o 
   7   4   2      587.65      530.60      5.47 o 
   8   4   2        2.59        4.95      2.39 o 
   9   4   2      433.59      444.49      5.46 o 
  10   4   2       58.26       62.99      2.92 o 
  11   4   2       43.23       41.16      4.87 o 
  12   4   2        5.34        2.74      3.04 o 
 -13   5   2        5.25        4.57      3.74 o 
 -12   5   2        6.41        6.02      3.48 o 
 -11   5   2       65.32       59.89      3.74 o 
 -10   5   2        1.07        0.23      3.17 o 
  -9   5   2       87.88       79.94      4.17 o 
  -8   5   2        7.41        6.09      3.11 o 
  -7   5   2      181.50      189.40      4.23 o 
  -6   5   2       46.68       44.45      3.11 o 
  -5   5   2      107.85      116.57      3.21 o 
  -4   5   2      207.89      213.62      3.40 o 
  -3   5   2      461.06      463.01      3.94 o 
  -2   5   2      107.25       93.77      1.83 o 
  -1   5   2      178.79      191.08      2.39 o 
   0   5   2      243.61      231.53      2.94 o 
   1   5   2      682.85      741.65      6.06 o 
   2   5   2       14.68       11.41      1.46 o 
   3   5   2      319.33      315.38      5.31 o 
   4   5   2      227.67      259.73      3.19 o 
   5   5   2      292.83      274.82      4.24 o 
   6   5   2        3.74        4.05      1.62 o 
   7   5   2       33.62       38.57      2.52 o 
   8   5   2        4.02        4.19      2.18 o 
   9   5   2        0.47       -1.86      2.03 o 
  10   5   2       37.96       38.77      2.60 o 
  11   5   2       10.75       10.68      2.83 o 
  12   5   2        1.52        1.89      4.68 o 
 -12   6   2       19.19       13.67      4.32 o 
 -11   6   2        0.08       -1.97      3.55 o 
 -10   6   2       25.72       26.53      4.76 o 
  -9   6   2      121.97      123.67      4.03 o 
  -8   6   2      144.28      135.30      4.23 o 
  -7   6   2        6.32        4.74      2.92 o 
  -6   6   2       38.03       34.97      2.97 o 
  -5   6   2        3.30        4.50      2.41 o 
  -4   6   2        1.85        1.06      1.84 o 
  -3   6   2      768.07      804.39      5.98 o 
  -2   6   2       56.39       62.99      1.80 o 
  -1   6   2      345.93      376.14      6.54 o 
   0   6   2      431.62      439.51      4.16 o 
   1   6   2      546.58      603.86      4.52 o 
   2   6   2      909.08      951.91      7.19 o 
   3   6   2        2.41        1.73      2.27 o 
   4   6   2      293.39      306.50      5.28 o 
   5   6   2       44.86       50.62      3.12 o 
   6   6   2      724.80      714.12      7.75 o 
   7   6   2      253.49      273.49      3.88 o 
   8   6   2       12.99       15.00      1.85 o 
   9   6   2        1.71        0.18      2.34 o 
  10   6   2       19.03       23.13      2.70 o 
  11   6   2        5.40        5.27      3.19 o 
  12   6   2        7.49       10.45      5.76 o 
 -12   7   2        1.76       -0.64      3.14 o 
 -11   7   2        5.45        7.54      3.31 o 
 -10   7   2      102.28      102.20      4.49 o 
  -9   7   2       32.09       34.54      3.78 o 
  -8   7   2      197.82      182.49      4.22 o 
  -7   7   2        0.20        1.73      3.43 o 
  -6   7   2       25.69       30.78      3.29 o 
  -5   7   2       76.88       75.78      3.11 o 
  -4   7   2       20.84       27.99      2.66 o 
  -3   7   2        0.81        3.89      1.83 o 
  -2   7   2        0.36        1.08      1.54 o 
  -1   7   2        0.11       -0.18      2.13 o 
   0   7   2      109.24      108.04      3.23 o 
   1   7   2       73.96       65.74      1.70 o 
   2   7   2      108.07      124.41      2.94 o 
   3   7   2       80.73       66.21      3.11 o 
   4   7   2      152.39      137.82      3.24 o 
   5   7   2       73.33       72.42      3.94 o 
   6   7   2      847.94      781.18      7.01 o 
   7   7   2      133.02      141.88      3.08 o 
   8   7   2       16.85       16.51      2.44 o 
   9   7   2       20.84       28.79      2.66 o 
  10   7   2        8.43        6.67      2.18 o 
  11   7   2        5.36        5.76      5.54 o 
 -11   8   2        9.96        9.89      4.48 o 
 -10   8   2       12.48        9.58      3.60 o 
  -9   8   2        0.71        3.20      3.10 o 
  -8   8   2       40.55       31.03      4.98 o 
  -7   8   2        8.33        8.14      3.01 o 
  -6   8   2       42.85       54.42      3.48 o 
  -5   8   2       10.69       12.18      2.54 o 
  -4   8   2      113.77      120.79      3.02 o 
  -3   8   2       22.32       22.85      2.37 o 
  -2   8   2      366.38      366.28      5.86 o 
  -1   8   2      113.69      120.40      3.80 o 
   0   8   2      239.98      246.58      3.67 o 
   1   8   2       49.93       55.16      1.90 o 
   2   8   2      578.90      603.07      6.56 o 
   3   8   2        0.62        1.74      2.56 o 
   4   8   2      202.86      191.13      3.87 o 
   5   8   2       99.56       90.07      3.98 o 
   6   8   2        1.26        0.08      2.97 o 
   7   8   2       27.27       29.00      1.77 o 
   8   8   2       34.43       37.16      2.58 o 
   9   8   2        5.60        7.63      1.97 o 
  10   8   2        6.62        8.13      4.99 o 
  11   8   2        5.56        6.34      5.15 o 
 -11   9   2        8.50        6.72      3.52 o 
 -10   9   2        3.51        4.22      3.24 o 
  -9   9   2        2.24       -1.20      3.27 o 
  -8   9   2       45.98       48.93      3.37 o 
  -7   9   2      166.61      163.69      4.42 o 
  -6   9   2      224.61      217.13      4.38 o 
  -5   9   2      107.95      104.97      3.10 o 
  -4   9   2       72.83       76.13      3.88 o 
  -3   9   2      869.34      856.28     10.43 o 
  -2   9   2      526.72      526.87      7.49 o 
  -1   9   2        2.47        3.44      2.60 o 
   0   9   2       50.31       53.05      2.15 o 
   1   9   2      138.48      149.19      2.82 o 
   2   9   2        3.42        4.34      1.63 o 
   3   9   2       32.12       28.32      2.44 o 
   4   9   2       14.08       12.73      2.32 o 
   5   9   2       81.88       95.27      3.90 o 
   6   9   2       98.63      104.71      4.27 o 
   7   9   2        8.90       10.93      2.07 o 
   8   9   2        5.58        3.99      1.98 o 
   9   9   2        0.35       -4.44      6.46 o 
  10   9   2       19.64       19.28      4.89 o 
 -10  10   2        0.49        0.73      4.12 o 
  -9  10   2        5.50        6.89      3.27 o 
  -8  10   2       58.56       61.14      8.82 o 
  -7  10   2       43.44       39.72      5.83 o 
  -6  10   2       23.46       21.13      4.24 o 
  -5  10   2       16.92       17.52      3.35 o 
  -4  10   2        7.94        5.47      2.94 o 
  -3  10   2      175.89      180.21      5.77 o 
  -2  10   2       25.76       30.25      3.33 o 
  -1  10   2       84.24       87.26      3.64 o 
   0  10   2        8.31        9.48      2.60 o 
   1  10   2      107.35      102.43      2.73 o 
   2  10   2       25.61       22.06      2.22 o 
   3  10   2       24.07       33.79      1.84 o 
   4  10   2       99.30      100.40      2.97 o 
   5  10   2       33.95       38.03      2.68 o 
   6  10   2       11.11       10.40      3.38 o 
   7  10   2        0.96        1.27      2.34 o 
   8  10   2        7.06        3.76      3.47 o 
   9  10   2       78.50       79.93     14.32 o 
  -9  11   2        1.12        0.97      3.59 o 
  -8  11   2        1.53        0.33      3.29 o 
  -7  11   2       29.15       10.44      8.20 o 
  -6  11   2      156.66      166.06      6.91 o 
  -5  11   2       13.53       12.32      3.14 o 
  -4  11   2      161.31      172.21      5.02 o 
  -3  11   2        2.05        1.89      3.59 o 
  -2  11   2       86.01       86.45      4.22 o 
  -1  11   2       25.64       25.26      2.31 o 
   0  11   2       25.16       24.46      2.20 o 
   1  11   2       49.06       51.70      2.46 o 
   2  11   2       16.15       16.82      1.69 o 
   3  11   2       83.80       81.69      2.19 o 
   4  11   2       56.60       51.67      2.91 o 
   5  11   2        0.03       -2.37      2.37 o 
   6  11   2       36.59       31.35      8.28 o 
   7  11   2        0.65        1.37      3.01 o 
   8  11   2        5.82        6.36      5.93 o 
   9  11   2        2.86        9.40      9.49 o 
  -8  12   2        0.25       -1.13      4.78 o 
  -7  12   2        0.01        0.83      3.81 o 
  -6  12   2       24.39        1.48      6.48 o 
  -5  12   2        6.42        2.49      3.63 o 
  -4  12   2       98.70      106.98      4.61 o 
  -3  12   2        0.60       -0.43      2.38 o 
  -2  12   2       29.96       31.26      3.07 o 
  -1  12   2       79.36       81.30      3.12 o 
   0  12   2       67.22       69.71      2.50 o 
   1  12   2       22.71       24.11      2.50 o 
   2  12   2       78.30       84.55      2.67 o 
   3  12   2        6.57        3.59      2.08 o 
   4  12   2       67.24       60.36      7.16 o 
   5  12   2       55.20       68.08      3.60 o 
   6  12   2        5.12        1.06      6.84 o 
   7  12   2       19.82        0.53      8.59 o 
   8  12   2       62.84       72.38     11.37 o 
  -7  13   2        8.33       -0.03      5.00 o 
  -6  13   2       24.44        0.58      8.00 o 
  -5  13   2       14.56        7.20      9.41 o 
  -4  13   2        2.17        1.81      2.44 o 
  -3  13   2        3.06        2.68      2.88 o 
  -2  13   2       88.74       87.43      3.87 o 
  -1  13   2       34.11       40.33      2.74 o 
   0  13   2       40.25       46.51      3.06 o 
   1  13   2        1.35       -1.47      2.29 o 
   2  13   2       13.37       13.25      2.70 o 
   3  13   2        1.41        1.69      2.99 o 
   4  13   2        6.76        1.38      2.51 o 
   5  13   2        4.81        0.22      4.78 o 
   6  13   2        4.42        0.17      6.85 o 
   7  13   2        0.00       -0.25      8.52 o 
  -6  14   2        6.14        3.88      4.66 o 
  -5  14   2        0.17       -0.91      3.62 o 
  -4  14   2        3.24        3.35      3.45 o 
  -3  14   2        0.03        1.36      2.36 o 
  -2  14   2       48.47       56.73      4.00 o 
  -1  14   2       52.54       67.11      3.00 o 
   0  14   2       13.59        8.99      3.05 o 
   1  14   2        1.90        0.08      2.57 o 
   2  14   2        0.96        2.47      2.64 o 
   3  14   2        5.22        3.95      2.85 o 
   4  14   2        1.82        0.13      5.60 o 
   5  14   2        2.86        1.76      6.36 o 
  -3  15   2        0.57       -1.77      3.04 o 
  -2  15   2       15.26        4.52      4.26 o 
  -1  15   2        6.01        3.30      4.11 o 
   0  15   2       25.67        9.21      7.46 o 
   1  15   2        3.29        3.51      2.94 o 
   2  15   2        8.50        7.52      3.66 o 
   3  15   2        8.56        8.03      3.42 o 
 -13   0   3       50.39       57.30      9.63 o 
 -11   0   3        3.82        9.20      5.78 o 
  -9   0   3      708.79      757.01     11.15 o 
  -7   0   3      704.05      708.60     12.54 o 
  -5   0   3       97.20       98.60      4.79 o 
  -3   0   3       15.20       12.39      3.99 o 
  -1   0   3     2961.72     2744.44     22.21 o 
   1   0   3     4270.97     3804.69     27.57 o 
   3   0   3     9141.40     9495.86     51.28 o 
   5   0   3       94.56      122.10      2.80 o 
   7   0   3      161.01      167.11      5.37 o 
   9   0   3       58.30       56.57      4.65 o 
  11   0   3        1.92        4.10      6.03 o 
 -13   1   3        1.16        2.33      4.08 o 
 -12   1   3        7.93        7.13      3.80 o 
 -11   1   3       34.51       34.19      4.11 o 
 -10   1   3       83.06       83.07      4.16 o 
  -9   1   3      348.26      352.15      6.59 o 
  -8   1   3      278.70      253.54      7.14 o 
  -7   1   3        6.15        5.69      3.24 o 
  -6   1   3      817.82      834.05      8.12 o 
  -5   1   3       24.71       29.83      3.29 o 
  -4   1   3      330.83      359.88      6.00 o 
  -3   1   3     2700.81     2620.44     18.81 o 
  -2   1   3    15314.64    14605.43     76.59 o 
  -1   1   3    15032.33    13526.23     69.91 o 
   0   1   3     9830.83     9514.52    101.33 o 
   1   1   3     7461.52     7453.19     42.78 o 
   2   1   3        3.13        4.90      1.17 o 
   3   1   3       79.62       88.66      1.60 o 
   4   1   3      324.72      320.47      3.11 o 
   5   1   3        0.27       -0.13      1.39 o 
   6   1   3      330.01      347.63      3.61 o 
   7   1   3       55.71       52.28      2.54 o 
   8   1   3       62.35       61.68      3.22 o 
   9   1   3       17.14       20.83      2.81 o 
  10   1   3        6.88        5.82      2.70 o 
  11   1   3        2.37        2.73      2.75 o 
  12   1   3       35.31       43.89      5.76 o 
 -13   2   3       20.91       19.45      4.45 o 
 -12   2   3        5.15        7.08      4.04 o 
 -11   2   3       60.30       68.70      5.66 o 
 -10   2   3       27.11       19.23      4.02 o 
  -9   2   3       37.15       41.12      4.23 o 
  -8   2   3      140.93      145.03      4.60 o 
  -7   2   3      140.82      133.58      4.40 o 
  -6   2   3       30.30       37.77      3.00 o 
  -5   2   3       11.33        5.91      2.95 o 
  -4   2   3      248.51      267.65      4.29 o 
  -3   2   3     2576.62     2559.78     16.16 o 
  -2   2   3     9594.56     8940.90     72.51 o 
  -1   2   3       31.73       38.93      2.49 o 
   0   2   3     1304.21     1258.59      8.36 o 
   1   2   3     6977.00     7110.77     32.75 o 
   2   2   3      299.93      324.23      2.95 o 
   3   2   3     1060.16     1126.67      6.29 o 
   4   2   3        7.86       13.00      1.45 o 
   5   2   3      755.51      733.25      5.25 o 
   6   2   3       80.71       97.42      2.84 o 
   7   2   3      169.79      165.71      3.38 o 
   8   2   3       53.56       46.24      3.09 o 
   9   2   3        0.38       -1.81      2.20 o 
  10   2   3        3.85        2.87      3.10 o 
  11   2   3        2.40        4.61      2.64 o 
  12   2   3       14.22       11.61      3.74 o 
 -13   3   3       17.41       20.80      4.17 o 
 -12   3   3        0.61       -0.86      3.92 o 
 -11   3   3       80.01       74.57      5.03 o 
 -10   3   3        0.18        0.51      3.81 o 
  -9   3   3        2.29        1.93      3.47 o 
  -8   3   3       41.99       51.37      3.93 o 
  -7   3   3      121.32      140.28      4.31 o 
  -6   3   3      588.25      625.35      6.83 o 
  -5   3   3        7.14        6.27      2.51 o 
  -4   3   3     3903.46     4173.88     22.86 o 
  -3   3   3     2158.45     2248.19     13.19 o 
  -2   3   3       91.13       74.85      2.13 o 
  -1   3   3     5372.08     5284.27     26.08 o 
   0   3   3     5731.38     5701.02     35.46 o 
   1   3   3      925.75      872.17     12.81 o 
   2   3   3       75.57       62.45      2.02 o 
   3   3   3      414.71      463.41      3.53 o 
   4   3   3      706.77      704.90      4.74 o 
   5   3   3        0.00        1.24      1.16 o 
   6   3   3       54.41       58.95      2.22 o 
   7   3   3     1253.00     1226.55      8.27 o 
   8   3   3        8.49        6.40      2.48 o 
   9   3   3       38.33       41.07      2.89 o 
  10   3   3       30.14       34.57      2.65 o 
  11   3   3       25.76       35.68      3.92 o 
  12   3   3       57.89       69.30      3.39 o 
 -13   4   3        0.03        2.44      4.34 o 
 -12   4   3        2.68        4.19      3.84 o 
 -11   4   3       22.97       16.31      4.32 o 
 -10   4   3       47.17       48.99      4.34 o 
  -9   4   3        1.80        3.73      3.74 o 
  -8   4   3       50.91       52.00      3.88 o 
  -7   4   3        0.39        0.88      3.24 o 
  -6   4   3      242.50      265.49      4.35 o 
  -5   4   3      309.56      340.59      4.76 o 
  -4   4   3        3.39        3.83      2.46 o 
  -3   4   3      232.76      247.29      3.66 o 
  -2   4   3      774.93      799.94      5.68 o 
  -1   4   3      193.45      206.31      2.52 o 
   0   4   3     3032.13     2869.49     28.15 o 
   1   4   3     1735.13     1786.47     16.16 o 
   2   4   3       72.24       75.24      1.18 o 
   3   4   3       99.36       87.94      1.70 o 
   4   4   3      590.09      599.67      6.67 o 
   5   4   3       85.38       81.00      2.00 o 
   6   4   3        0.50        1.21      1.72 o 
   7   4   3      215.19      204.88      3.85 o 
   8   4   3      107.15      112.28      2.79 o 
   9   4   3       26.24       24.29      2.30 o 
  10   4   3        1.51        1.08      2.10 o 
  11   4   3        9.50       12.02      3.32 o 
  12   4   3       23.77       16.18      8.96 o 
 -13   5   3       24.00       21.97      5.55 o 
 -12   5   3        1.45        2.18      3.56 o 
 -11   5   3        2.16        2.53      3.58 o 
 -10   5   3       14.03       13.05      3.72 o 
  -9   5   3        0.00       -0.27      3.26 o 
  -8   5   3        7.52        7.92      4.57 o 
  -7   5   3        0.18        2.59      3.28 o 
  -6   5   3      228.07      255.39      4.43 o 
  -5   5   3      180.02      181.26      4.02 o 
  -4   5   3      421.79      445.62      4.83 o 
  -3   5   3     1431.59     1373.04      9.26 o 
  -2   5   3       35.12       34.96      1.79 o 
  -1   5   3      866.15      803.02      5.50 o 
   0   5   3      127.68      153.88      4.26 o 
   1   5   3      629.86      636.16      6.63 o 
   2   5   3     3517.02     4018.60     45.57 o 
   3   5   3       91.25       98.80      1.32 o 
   4   5   3       15.75       12.30      0.91 o 
   5   5   3      113.46       98.90      1.76 o 
   6   5   3       61.32       53.12      1.76 o 
   7   5   3      211.31      199.93      4.82 o 
   8   5   3        0.07        0.79      1.49 o 
   9   5   3        2.78        2.25      1.99 o 
  10   5   3        1.67       -0.38      1.96 o 
  11   5   3        5.07        8.36      2.63 o 
  12   5   3        0.10        0.06      5.21 o 
 -12   6   3        7.21        2.52      4.27 o 
 -11   6   3        9.92        9.51      4.71 o 
 -10   6   3       82.23       85.64      4.20 o 
  -9   6   3       82.38       99.07      4.72 o 
  -8   6   3      288.85      285.21      5.58 o 
  -7   6   3        3.41       -0.07      3.23 o 
  -6   6   3      114.39      119.80      4.26 o 
  -5   6   3       73.78       81.25      3.53 o 
  -4   6   3        0.42        2.13      2.27 o 
  -3   6   3        0.98       -0.22      1.81 o 
  -2   6   3       75.05       77.13      2.08 o 
  -1   6   3      165.85      178.93      2.76 o 
   0   6   3     1898.99     1917.83     22.56 o 
   1   6   3      410.52      424.34      3.30 o 
   2   6   3       56.32       61.92      1.78 o 
   3   6   3       84.73       78.26      1.42 o 
   4   6   3      466.42      458.23      4.37 o 
   5   6   3        1.81        2.42      1.15 o 
   6   6   3      591.82      599.58      5.19 o 
   7   6   3      166.06      155.59      3.02 o 
   8   6   3       15.77       16.86      1.86 o 
   9   6   3       15.69       17.23      2.08 o 
  10   6   3        8.17        6.05      2.29 o 
  11   6   3       10.36        9.71      5.65 o 
 -12   7   3        9.26        2.54      3.40 o 
 -11   7   3       16.84       12.07      3.66 o 
 -10   7   3       36.78       36.33      7.02 o 
  -9   7   3       82.49       87.88      4.57 o 
  -8   7   3       31.57       36.43      3.37 o 
  -7   7   3       56.14       49.73      4.60 o 
  -6   7   3       58.15       50.93      3.45 o 
  -5   7   3       48.43       49.27      3.19 o 
  -4   7   3      203.07      194.17      3.64 o 
  -3   7   3      348.36      359.37      4.64 o 
  -2   7   3      232.53      247.59      3.65 o 
  -1   7   3       25.58       37.96      3.63 o 
   0   7   3      428.50      449.21      4.90 o 
   1   7   3      801.17      825.21      5.50 o 
   2   7   3      118.83      121.20      2.64 o 
   3   7   3        0.00        2.08      1.45 o 
   4   7   3        1.99        0.52      1.09 o 
   5   7   3      314.49      311.40      4.31 o 
   6   7   3       21.72       19.59      2.29 o 
   7   7   3       33.31       34.18      2.86 o 
   8   7   3       33.34       30.83      1.87 o 
   9   7   3        0.03        0.23      1.44 o 
  10   7   3        5.49        6.69      5.86 o 
  11   7   3        1.05        4.11      5.03 o 
 -12   8   3        2.41        2.63      6.16 o 
 -11   8   3        0.20        3.89      3.50 o 
 -10   8   3       33.28       26.72      4.16 o 
  -9   8   3        6.18        6.10      3.23 o 
  -8   8   3      102.60      102.77      4.33 o 
  -7   8   3      134.35      130.93      4.14 o 
  -6   8   3        6.91        4.17      3.10 o 
  -5   8   3      152.38      165.87      4.79 o 
  -4   8   3        0.18       -0.02      2.77 o 
  -3   8   3      206.45      208.77      4.10 o 
  -2   8   3       98.74       92.60      4.04 o 
  -1   8   3      167.27      163.47      3.98 o 
   0   8   3      146.93      136.16      2.92 o 
   1   8   3      145.16      126.80      2.59 o 
   2   8   3        0.49       -0.67      0.97 o 
   3   8   3       57.13       50.99      2.85 o 
   4   8   3      170.42      161.81      2.92 o 
   5   8   3      460.10      437.16      8.00 o 
   6   8   3      436.50      385.53      5.31 o 
   7   8   3       99.63       94.48      2.36 o 
   8   8   3        8.12        8.54      2.10 o 
   9   8   3       20.71       13.00      3.88 o 
  10   8   3        5.16        2.39      5.79 o 
 -11   9   3        1.55        0.54      3.85 o 
 -10   9   3       12.20        5.83      3.34 o 
  -9   9   3        0.10        1.32      3.37 o 
  -8   9   3       77.42       74.00      5.29 o 
  -7   9   3      266.14      268.25      5.74 o 
  -6   9   3       36.74       32.34      3.07 o 
  -5   9   3        1.06        1.12      2.65 o 
  -4   9   3      721.10      709.50     11.75 o 
  -3   9   3      350.52      332.38      5.14 o 
  -2   9   3      172.37      156.39      4.84 o 
  -1   9   3        2.58        0.98      2.60 o 
   0   9   3      179.71      171.27      3.06 o 
   1   9   3       39.86       39.88      1.89 o 
   2   9   3       10.20       11.64      1.67 o 
   3   9   3      106.47      105.93      2.63 o 
   4   9   3       12.93       15.40      2.40 o 
   5   9   3      158.63      162.60      2.70 o 
   6   9   3       86.08       79.15      1.82 o 
   7   9   3        0.00        0.51      1.24 o 
   8   9   3       15.26       16.55      4.96 o 
   9   9   3       36.18       36.58      4.18 o 
  10   9   3        3.65        3.85      5.93 o 
 -10  10   3        3.45        2.00      3.44 o 
  -9  10   3        0.02       -0.69      3.76 o 
  -8  10   3        0.89        0.29      3.01 o 
  -7  10   3        8.83        6.86      3.86 o 
  -6  10   3       21.60       21.82      3.29 o 
  -5  10   3      143.31      155.66      7.20 o 
  -4  10   3      262.54      250.61      9.24 o 
  -3  10   3       27.95       27.80      3.81 o 
  -2  10   3       29.12       35.92      4.02 o 
  -1  10   3        9.55        8.19      2.28 o 
   0  10   3      100.72       98.27      2.57 o 
   1  10   3      152.43      151.04      2.79 o 
   2  10   3        4.10        7.20      1.16 o 
   3  10   3        4.17        7.26      1.17 o 
   4  10   3       34.33       41.75      2.00 o 
   5  10   3       31.92       28.41      1.80 o 
   6  10   3        7.32        9.34      1.13 o 
   7  10   3       41.90       46.36      3.28 o 
   8  10   3        3.41        2.82      4.55 o 
   9  10   3        0.15        1.51      6.25 o 
  -9  11   3        1.37        1.27      3.29 o 
  -8  11   3        7.85        4.21      3.16 o 
  -7  11   3        1.90        3.01      3.29 o 
  -6  11   3        0.34        1.26      3.58 o 
  -5  11   3      109.72      110.27      8.72 o 
  -4  11   3       44.36       35.82      5.29 o 
  -3  11   3       58.26       58.84      6.82 o 
  -2  11   3       61.80       60.06      2.96 o 
  -1  11   3      201.78      202.21      3.73 o 
   0  11   3       32.53       31.83      1.90 o 
   1  11   3       23.31       27.44      1.76 o 
   2  11   3        6.75        4.12      1.47 o 
   3  11   3        7.71        6.04      1.30 o 
   4  11   3        0.00        0.18      1.39 o 
   5  11   3      121.59      118.29      3.51 o 
   6  11   3        1.13       -0.80      2.98 o 
   7  11   3       15.09        2.54      6.94 o 
   8  11   3        0.04       -7.02      9.13 o 
  -8  12   3       18.43        0.26      4.01 o 
  -7  12   3       14.36        5.44      5.21 o 
  -6  12   3        4.61       -1.13      3.62 o 
  -5  12   3        0.50        3.38      6.39 o 
  -4  12   3        0.10       -1.26      4.68 o 
  -3  12   3        1.44        0.23      2.51 o 
  -2  12   3        3.12       -0.31      2.19 o 
  -1  12   3      334.07      339.77      4.79 o 
   0  12   3      165.14      163.28      3.90 o 
   1  12   3        3.55        2.56      1.48 o 
   2  12   3        1.05        0.28      1.03 o 
   3  12   3        0.80       -0.45      1.22 o 
   4  12   3        0.10       -0.22      2.86 o 
   5  12   3        6.80        3.51      5.89 o 
   6  12   3       25.87       10.32     11.18 o 
   7  12   3        2.86       -0.50      6.93 o 
  -7  13   3       13.29       -0.41      8.52 o 
  -6  13   3        7.47        1.04      5.28 o 
  -5  13   3        5.32        5.38      8.25 o 
  -4  13   3        0.70        5.09      6.83 o 
  -3  13   3        3.11        4.01      3.32 o 
  -2  13   3        8.17        6.87      2.38 o 
  -1  13   3        3.74        3.44      2.08 o 
   0  13   3       25.12       27.49      3.11 o 
   1  13   3        9.82        9.86      2.79 o 
   2  13   3       20.11       19.40      2.98 o 
   3  13   3        1.23        1.51      2.52 o 
   4  13   3        3.50        1.42      5.33 o 
   5  13   3       35.75       40.68      6.69 o 
   6  13   3        8.32        9.23      7.12 o 
  -6  14   3       15.27        7.11      9.31 o 
  -5  14   3        0.44       -0.96      3.86 o 
  -4  14   3        4.70        7.07      4.17 o 
  -3  14   3       39.94       55.96      4.18 o 
  -2  14   3       29.56       39.63      4.62 o 
  -1  14   3        8.93        6.45      3.25 o 
   0  14   3        6.57        2.68      3.05 o 
   1  14   3        3.87        0.54      3.29 o 
   2  14   3        1.74        1.58      2.75 o 
   3  14   3       36.26       42.58      3.14 o 
   4  14   3        0.40        1.76      5.15 o 
   5  14   3        0.24        0.36      5.95 o 
  -3  15   3        7.32        3.25      4.33 o 
  -2  15   3        5.83        3.53      3.85 o 
  -1  15   3        0.03       -0.22      3.75 o 
   0  15   3       18.30        9.36      6.71 o 
   1  15   3        1.50        0.99      3.25 o 
   2  15   3        8.94        3.57      3.29 o 
 -14   0   4        1.11       -3.82     10.68 o 
 -12   0   4        1.44       -0.17      5.21 o 
 -10   0   4     1534.60     1503.57     17.18 o 
  -8   0   4      601.03      578.02     11.55 o 
  -6   0   4       22.42       24.70      5.95 o 
  -4   0   4     3598.17     3724.76     32.40 o 
  -2   0   4    52721.72    44726.07    324.35 o 
   0   0   4     1220.73     1173.17     12.35 o 
   2   0   4     8763.42     8863.96     47.33 o 
   4   0   4       18.77       26.50      2.40 o 
   6   0   4       18.85       14.59      2.75 o 
   8   0   4       86.68      102.17      4.05 o 
  10   0   4       95.48       93.80      5.57 o 
  12   0   4        0.00        3.31      4.21 o 
 -13   1   4       53.84       68.48      5.10 o 
 -12   1   4       25.10       30.46      5.03 o 
 -11   1   4        2.36        4.04      3.71 o 
 -10   1   4      313.06      332.46      6.56 o 
  -9   1   4       17.65       12.22      4.52 o 
  -8   1   4      553.67      537.33     10.51 o 
  -7   1   4       11.06       12.19      4.21 o 
  -6   1   4      227.29      217.97      4.70 o 
  -5   1   4      331.56      310.59      4.82 o 
  -4   1   4      422.37      407.69      4.95 o 
  -3   1   4     1160.61      976.88      8.24 o 
  -2   1   4      213.13      195.58      3.61 o 
  -1   1   4     8283.90     7934.78     42.63 o 
   0   1   4      629.89      501.45      6.65 o 
   1   1   4        0.12        0.26      0.93 o 
   2   1   4     2120.80     2114.86      9.66 o 
   3   1   4     3925.07     4307.61     23.31 o 
   4   1   4     1009.83     1132.73      8.67 o 
   5   1   4      157.95      142.97      3.35 o 
   6   1   4        7.06        8.58      1.91 o 
   7   1   4       93.96       89.86      3.22 o 
   8   1   4      141.56      123.78      3.63 o 
   9   1   4        5.73        3.45      2.52 o 
  10   1   4       20.81       19.70      2.82 o 
  11   1   4        7.94        4.63      2.73 o 
  12   1   4        8.57        6.33      2.89 o 
 -13   2   4        2.56        3.57      4.35 o 
 -12   2   4        6.55        8.55      3.94 o 
 -11   2   4      155.18      179.33     12.08 o 
 -10   2   4      203.76      220.12      5.40 o 
  -9   2   4       56.66       61.65      4.51 o 
  -8   2   4      119.47      124.60      4.71 o 
  -7   2   4      173.50      180.55      5.47 o 
  -6   2   4      137.88      148.78      4.70 o 
  -5   2   4      125.11       84.01      4.17 o 
  -4   2   4      150.01      110.71      3.24 o 
  -3   2   4       32.21       41.17      2.87 o 
  -2   2   4        1.03       -0.51      2.66 o 
  -1   2   4     4113.32     4206.13     27.31 o 
   0   2   4     1963.57     1948.37     13.79 o 
   1   2   4       97.38       92.28      1.29 o 
   2   2   4      468.34      446.87      3.10 o 
   3   2   4     1004.41     1085.98      6.46 o 
   4   2   4      708.79      733.29      5.80 o 
   5   2   4       48.15       46.28      1.70 o 
   6   2   4        0.19        0.73      1.96 o 
   7   2   4      338.96      317.95      3.94 o 
   8   2   4        8.91        6.56      2.09 o 
   9   2   4       24.54       18.56      2.96 o 
  10   2   4       30.95       23.29      2.70 o 
  11   2   4        7.78        6.50      2.56 o 
  12   2   4       20.47       18.55      4.73 o 
 -13   3   4        1.75        4.22      4.47 o 
 -12   3   4       21.55       20.14      4.06 o 
 -11   3   4       41.35       31.23      5.67 o 
 -10   3   4       11.23       13.48      4.05 o 
  -9   3   4        9.82        5.85      4.70 o 
  -8   3   4        0.09       -1.68      3.73 o 
  -7   3   4        6.82       10.80      4.16 o 
  -6   3   4      576.49      540.47      6.34 o 
  -5   3   4       15.50       14.52      2.74 o 
  -4   3   4     1138.88     1147.00      9.32 o 
  -3   3   4     1435.82     1541.72     11.48 o 
  -2   3   4     2351.36     2385.97     16.73 o 
  -1   3   4      345.60      320.80      3.81 o 
   0   3   4     2189.31     2122.83     12.91 o 
   1   3   4     1842.79     1877.64     19.14 o 
   2   3   4      183.53      228.49      4.58 o 
   3   3   4       81.34       92.90      2.43 o 
   4   3   4      212.70      177.91      2.49 o 
   5   3   4       55.76       62.01      1.80 o 
   6   3   4        0.50        0.58      1.54 o 
   7   3   4       66.22       67.91      2.37 o 
   8   3   4        3.69        1.23      1.72 o 
   9   3   4        0.00       -0.21      1.99 o 
  10   3   4       55.54       62.88      3.12 o 
  11   3   4       13.70        7.41      2.76 o 
  12   3   4        3.20        0.50      6.56 o 
 -13   4   4        0.32       -1.94      4.29 o 
 -12   4   4        2.36        0.99      4.20 o 
 -11   4   4       43.98       59.19      4.55 o 
 -10   4   4       23.28       27.92      3.92 o 
  -9   4   4        4.69        2.07      3.38 o 
  -8   4   4       13.14       12.71      4.05 o 
  -7   4   4       11.39       17.06      3.72 o 
  -6   4   4      308.61      316.54      5.09 o 
  -5   4   4       20.44       19.57      2.88 o 
  -4   4   4     1748.90     1756.00     11.43 o 
  -3   4   4      393.64      418.97      4.18 o 
  -2   4   4      271.01      273.87      3.92 o 
  -1   4   4     1243.31     1309.23      8.00 o 
   0   4   4      133.07      161.54      4.15 o 
   1   4   4     1611.49     1771.23     32.89 o 
   2   4   4      794.30      776.71      6.83 o 
   3   4   4      493.39      489.49      5.11 o 
   4   4   4       91.13       98.70      3.77 o 
   5   4   4       84.02       78.57      1.48 o 
   6   4   4       46.62       51.58      2.21 o 
   7   4   4        1.37        1.50      2.04 o 
   8   4   4       22.99       22.39      1.85 o 
   9   4   4       27.20       30.32      2.11 o 
  10   4   4        4.75        3.69      2.41 o 
  11   4   4        1.11       -1.28      2.60 o 
  12   4   4       32.74       32.37     14.28 o 
 -13   5   4        0.05        1.17      4.86 o 
 -12   5   4        0.88       -2.50      4.32 o 
 -11   5   4       11.90       15.34      5.11 o 
 -10   5   4      201.53      223.83      6.16 o 
  -9   5   4        0.22       -2.38      3.27 o 
  -8   5   4       37.94       38.42      3.81 o 
  -7   5   4       54.73       58.88      4.16 o 
  -6   5   4       68.39       74.96      3.88 o 
  -5   5   4      146.08      155.19      3.81 o 
  -4   5   4       50.61       51.13      2.68 o 
  -3   5   4        1.37        1.13      1.78 o 
  -2   5   4        3.76        4.62      1.48 o 
  -1   5   4      485.87      507.71      4.21 o 
   0   5   4        6.54       11.80      1.81 o 
   1   5   4      279.31      268.47      6.94 o 
   2   5   4      540.18      627.99      3.75 o 
   3   5   4       31.80       35.42      2.25 o 
   4   5   4       64.20       65.80      3.71 o 
   5   5   4        7.34        8.35      1.05 o 
   6   5   4     2137.77     2055.55     14.92 o 
   7   5   4      272.81      273.37      4.16 o 
   8   5   4        9.95       10.01      1.69 o 
   9   5   4      125.34      119.50      3.34 o 
  10   5   4        4.54        3.72      2.42 o 
  11   5   4        0.83       -2.75      4.90 o 
 -12   6   4        0.22        1.32      4.28 o 
 -11   6   4       88.32       93.82      6.64 o 
 -10   6   4       41.75       51.20      4.44 o 
  -9   6   4      124.67      127.18      4.33 o 
  -8   6   4        9.11        4.26      3.53 o 
  -7   6   4      118.78      117.29      4.40 o 
  -6   6   4       43.72       45.14      3.36 o 
  -5   6   4      261.85      246.10      4.24 o 
  -4   6   4      244.31      234.77      4.04 o 
  -3   6   4       88.38       91.71      2.78 o 
  -2   6   4      320.09      299.32      3.46 o 
  -1   6   4      245.30      215.44      3.86 o 
   0   6   4      708.08      749.23      8.32 o 
   1   6   4      298.35      276.14      3.19 o 
   2   6   4      284.49      321.51      4.65 o 
   3   6   4       15.08       15.67      1.42 o 
   4   6   4       17.84       18.63      2.78 o 
   5   6   4      537.39      535.52      7.86 o 
   6   6   4        3.92        0.81      4.70 o 
   7   6   4        1.99        1.49      0.98 o 
   8   6   4        1.51        1.88      1.22 o 
   9   6   4        7.10        7.17      1.80 o 
  10   6   4       23.32       27.31      4.87 o 
  11   6   4        5.85        3.14      4.93 o 
 -12   7   4        1.51       -1.35      4.19 o 
 -11   7   4        3.53        3.10      3.75 o 
 -10   7   4        0.96        2.63      3.47 o 
  -9   7   4       65.86       61.15      3.96 o 
  -8   7   4        9.31        4.23      3.32 o 
  -7   7   4       15.54        6.84      3.12 o 
  -6   7   4       14.02       12.63      3.11 o 
  -5   7   4        0.75        0.82      2.94 o 
  -4   7   4       44.35       44.94      2.94 o 
  -3   7   4        2.25        2.06      1.98 o 
  -2   7   4        7.23        5.60      2.05 o 
  -1   7   4      398.79      372.56      5.18 o 
   0   7   4       39.98       45.94      3.58 o 
   1   7   4        2.44        0.88      1.80 o 
   2   7   4        2.57        4.36      1.41 o 
   3   7   4      621.19      655.06      5.32 o 
   4   7   4      221.31      219.28      5.07 o 
   5   7   4      180.96      176.96      4.11 o 
   6   7   4      264.73      259.32      5.38 o 
   7   7   4        3.64        6.84      4.04 o 
   8   7   4        6.10        7.61      3.85 o 
   9   7   4       23.83       32.15      4.14 o 
  10   7   4        4.90        7.42      4.56 o 
  11   7   4       15.41       22.76      5.36 o 
 -12   8   4       25.50       35.75      5.72 o 
 -11   8   4       17.19       14.26      4.02 o 
 -10   8   4        3.99        4.80      3.54 o 
  -9   8   4        1.15        1.64      3.44 o 
  -8   8   4      115.79      107.19      4.21 o 
  -7   8   4       45.80       46.74      3.78 o 
  -6   8   4       94.21      103.69      4.00 o 
  -5   8   4        4.49        5.60      2.96 o 
  -4   8   4       80.40       75.39      3.34 o 
  -3   8   4       38.61       30.45      2.60 o 
  -2   8   4      268.49      251.01      5.15 o 
  -1   8   4       40.41       38.86      5.59 o 
   0   8   4       45.14       47.29      3.37 o 
   1   8   4      247.43      250.58      3.76 o 
   2   8   4       22.69       27.44      2.37 o 
   3   8   4        0.51        0.25      0.97 o 
   4   8   4        0.28        0.31      0.70 o 
   5   8   4      127.05      115.30      3.27 o 
   6   8   4        4.36        3.46      2.47 o 
   7   8   4      119.68      119.89      4.70 o 
   8   8   4        0.02        2.87      3.09 o 
   9   8   4       14.35       17.31      3.91 o 
  10   8   4        4.89        3.19      4.44 o 
 -11   9   4       11.92        8.38      4.61 o 
 -10   9   4       25.05       12.42      4.84 o 
  -9   9   4        0.16        1.96      3.26 o 
  -8   9   4       26.27       23.75      4.26 o 
  -7   9   4        6.01        4.59      3.03 o 
  -6   9   4       73.43       81.16      4.88 o 
  -5   9   4      115.09      103.56      3.77 o 
  -4   9   4       45.65       52.26      3.14 o 
  -3   9   4       46.39       42.38      2.95 o 
  -2   9   4       35.83       44.35      5.20 o 
  -1   9   4      260.74      272.00      7.61 o 
   0   9   4      149.67      152.72      4.85 o 
   1   9   4       85.44       91.08      3.80 o 
   2   9   4       62.31       54.33      2.81 o 
   3   9   4        3.94        5.84      1.45 o 
   4   9   4       44.19       55.41      3.35 o 
   5   9   4       33.79       40.24      4.12 o 
   6   9   4       20.77       14.09      5.03 o 
   7   9   4        7.48        3.73      2.65 o 
   8   9   4        5.32       -0.42      2.86 o 
   9   9   4        0.24        1.85      4.75 o 
 -10  10   4        2.07        1.85      3.85 o 
  -9  10   4        9.29        7.04      3.76 o 
  -8  10   4       10.84        4.83      3.70 o 
  -7  10   4       40.47       42.15      3.49 o 
  -6  10   4        0.24        2.46      2.84 o 
  -5  10   4        9.25        9.72      3.42 o 
  -4  10   4      161.43      163.30      4.57 o 
  -3  10   4      590.47      582.07     11.60 o 
  -2  10   4      310.07      330.12      7.91 o 
  -1  10   4      667.54      685.77      9.48 o 
   0  10   4       42.95       45.82      3.59 o 
   1  10   4        0.27        0.80      2.31 o 
   2  10   4       42.48       33.15      2.18 o 
   3  10   4       99.91       91.63      2.57 o 
   4  10   4        2.78        3.20      1.37 o 
   5  10   4        6.19        5.92      1.15 o 
   6  10   4        1.24        0.28      2.00 o 
   7  10   4       13.13       13.88      5.20 o 
   8  10   4       18.29       37.93      6.37 o 
   9  10   4        0.12        0.20      6.00 o 
  -9  11   4        5.55        6.09      3.80 o 
  -8  11   4        0.32       -0.65      3.18 o 
  -7  11   4        2.11        1.52      3.21 o 
  -6  11   4        1.57        1.31      3.41 o 
  -5  11   4       28.18       33.44      4.55 o 
  -4  11   4       10.60        8.63      5.08 o 
  -3  11   4       68.74       77.10      5.69 o 
  -2  11   4      128.21      129.43      4.80 o 
  -1  11   4       36.47       35.40      3.39 o 
   0  11   4       83.74       86.27      4.49 o 
   1  11   4       24.82       18.79      2.37 o 
   2  11   4       99.99      106.97      3.16 o 
   3  11   4        8.27        5.92      2.10 o 
   4  11   4       51.95       45.03      2.05 o 
   5  11   4       24.49       16.25      8.52 o 
   6  11   4        4.20        8.39      7.56 o 
   7  11   4       35.98       10.08     12.80 o 
   8  11   4       62.84       74.15      9.35 o 
  -8  12   4        6.75        0.28      4.27 o 
  -7  12   4       18.49       10.49      4.33 o 
  -6  12   4       53.90       53.17     16.21 o 
  -5  12   4       38.95       39.28      7.39 o 
  -4  12   4       19.19       18.34      5.95 o 
  -3  12   4       24.61       26.00      5.32 o 
  -2  12   4       12.78       19.50      6.25 o 
  -1  12   4        5.60        2.72      3.01 o 
   0  12   4       34.76       35.00      3.28 o 
   1  12   4        8.84        2.83      3.00 o 
   2  12   4        5.10        3.25      2.38 o 
   3  12   4        4.20        4.72      2.25 o 
   4  12   4       23.83       12.91     14.08 o 
   5  12   4       33.90       37.99      6.12 o 
   6  12   4        9.11        6.99      5.87 o 
   7  12   4        4.74        1.54      8.35 o 
  -7  13   4        4.51       -0.75      5.72 o 
  -6  13   4        0.04        2.96      6.38 o 
  -5  13   4       23.94       36.09      9.75 o 
  -4  13   4        3.82        3.99      5.26 o 
  -3  13   4        0.00        2.21      4.28 o 
  -2  13   4       26.10       18.97      3.38 o 
  -1  13   4        3.53        5.63      3.06 o 
   0  13   4       16.01        7.46      3.83 o 
   1  13   4       22.25       24.86      2.76 o 
   2  13   4        5.01        4.43      2.30 o 
   3  13   4        5.28        4.46      3.23 o 
   4  13   4       28.54       26.35     12.26 o 
   5  13   4       17.04       11.35      6.86 o 
   6  13   4        5.18        0.95      5.94 o 
  -6  14   4        6.29        9.48      6.59 o 
  -5  14   4        6.59        6.73      7.68 o 
  -4  14   4       18.04        8.59      4.86 o 
  -3  14   4        0.76        0.42      4.38 o 
  -2  14   4        2.48       -0.75      3.36 o 
  -1  14   4       10.20        0.03      3.93 o 
   0  14   4        4.73        2.60      3.12 o 
   1  14   4        0.45        0.84      3.81 o 
   2  14   4        0.02       -0.31      4.13 o 
   3  14   4       35.42       43.50      5.89 o 
   4  14   4       11.66       12.43      6.68 o 
  -3  15   4       13.02        6.58      4.09 o 
  -2  15   4       17.63       12.02      5.98 o 
  -1  15   4        0.00        0.70      3.43 o 
   0  15   4        0.83       -0.11      3.40 o 
   1  15   4        0.23        1.69      4.83 o 
 -13   0   5        1.83        8.48      6.17 o 
 -11   0   5       14.67       12.84      6.37 o 
  -9   0   5      770.27      789.12     18.22 o 
  -7   0   5     1256.17     1242.92     21.74 o 
  -5   0   5      181.71      181.66      7.51 o 
  -3   0   5      578.24      518.62      7.68 o 
  -1   0   5     2761.36     2688.78     23.59 o 
   1   0   5      756.65      801.72      6.80 o 
   3   0   5     7954.95     8653.27     67.40 o 
   5   0   5       13.94       19.55      3.08 o 
   7   0   5      532.72      503.87      8.93 o 
   9   0   5       25.31       33.76      3.64 o 
  11   0   5        4.42        1.04      5.04 o 
 -13   1   5        2.87        0.13      3.94 o 
 -12   1   5       16.81       18.27      4.48 o 
 -11   1   5      164.97      159.31      6.68 o 
 -10   1   5        0.12        1.02      3.92 o 
  -9   1   5      196.68      206.91      6.35 o 
  -8   1   5       18.76       20.03      6.23 o 
  -7   1   5      519.88      552.65     12.97 o 
  -6   1   5      396.18      414.15      6.48 o 
  -5   1   5      322.97      318.72      5.08 o 
  -4   1   5     1715.46     1749.39     12.96 o 
  -3   1   5       23.98       26.68      2.62 o 
  -2   1   5     7087.71     7080.51     39.37 o 
  -1   1   5      131.75      133.92      2.98 o 
   0   1   5        0.90        0.88      1.37 o 
   1   1   5      229.62      241.38      2.47 o 
   2   1   5      371.21      365.29      4.23 o 
   3   1   5     1755.33     1843.20      9.09 o 
   4   1   5       28.95       27.83      1.77 o 
   5   1   5       75.00       77.30      2.31 o 
   6   1   5      111.43      114.55      3.95 o 
   7   1   5        0.04       -0.53      2.69 o 
   8   1   5        2.10        3.49      2.24 o 
   9   1   5       51.64       36.15      3.04 o 
  10   1   5       17.42       27.96      3.02 o 
  11   1   5       19.87       15.21      4.06 o 
  12   1   5       10.89       10.48      4.40 o 
 -13   2   5        1.66        3.30      4.42 o 
 -12   2   5        0.05       -0.66      4.14 o 
 -11   2   5       28.00       23.48      4.47 o 
 -10   2   5       42.58       38.58      5.92 o 
  -9   2   5       85.81       95.43      5.17 o 
  -8   2   5      208.90      215.24      7.21 o 
  -7   2   5       13.03       16.51      4.62 o 
  -6   2   5      238.24      256.68      5.15 o 
  -5   2   5      171.88      169.31      4.43 o 
  -4   2   5      884.50      976.92      8.44 o 
  -3   2   5        7.33        4.01      2.51 o 
  -2   2   5      518.63      442.86      5.25 o 
  -1   2   5      262.56      246.11      3.17 o 
   0   2   5     1141.27     1102.38      7.66 o 
   1   2   5      319.03      307.99      2.54 o 
   2   2   5      543.49      549.98      3.39 o 
   3   2   5      577.99      542.05      3.74 o 
   4   2   5      121.96      115.39      2.34 o 
   5   2   5      163.50      168.34      3.52 o 
   6   2   5       97.28      102.61      3.05 o 
   7   2   5        3.94        1.92      1.88 o 
   8   2   5       25.33       27.84      2.31 o 
   9   2   5       37.42       33.98      2.74 o 
  10   2   5        0.10        2.15      2.37 o 
  11   2   5       20.29        9.07      4.60 o 
  12   2   5        0.46       -2.30      6.24 o 
 -13   3   5       47.44       43.33      5.69 o 
 -12   3   5        3.30        5.09      4.95 o 
 -11   3   5       97.90      120.12      7.95 o 
 -10   3   5       19.23       19.71      4.02 o 
  -9   3   5       67.66       68.55      5.02 o 
  -8   3   5        1.64        2.16      3.79 o 
  -7   3   5       33.27       39.21      4.11 o 
  -6   3   5        2.35        2.11      4.21 o 
  -5   3   5       66.47       66.05      3.58 o 
  -4   3   5      226.21      235.14      4.24 o 
  -3   3   5      396.38      442.60      5.02 o 
  -2   3   5      895.67      917.36      7.85 o 
  -1   3   5      581.03      524.88      4.79 o 
   0   3   5     3421.57     3515.55     22.15 o 
   1   3   5      730.16      664.16      4.14 o 
   2   3   5       59.55       62.24      1.65 o 
   3   3   5      165.54      156.13      2.90 o 
   4   3   5       12.41       16.16      0.93 o 
   5   3   5       19.81       25.17      2.13 o 
   6   3   5        9.94        5.84      2.57 o 
   7   3   5      467.57      440.80      5.44 o 
   8   3   5       25.86       24.71      1.93 o 
   9   3   5        2.17        1.30      2.15 o 
  10   3   5        2.40        3.80      3.08 o 
  11   3   5        0.17        0.05      4.97 o 
 -13   4   5       95.58      103.16      5.84 o 
 -12   4   5        0.90        1.84      4.57 o 
 -11   4   5        7.94        8.33      5.81 o 
 -10   4   5       28.11       30.96      4.52 o 
  -9   4   5       44.95       45.22      3.96 o 
  -8   4   5        5.23        1.76      3.77 o 
  -7   4   5       54.04       53.27      4.16 o 
  -6   4   5      830.87      830.62      9.99 o 
  -5   4   5       67.01       72.32      3.78 o 
  -4   4   5      269.22      303.10      4.26 o 
  -3   4   5       58.40       56.93      3.10 o 
  -2   4   5       43.89       45.16      2.70 o 
  -1   4   5      975.33      978.89      7.76 o 
   0   4   5       44.98       38.87      2.30 o 
   1   4   5      151.66      151.91      2.38 o 
   2   4   5        6.97        8.50      3.63 o 
   3   4   5        5.44        8.34      2.19 o 
   4   4   5       14.74       14.09      2.31 o 
   5   4   5      158.90      152.93      3.99 o 
   6   4   5      366.60      344.76      4.21 o 
   7   4   5      285.09      276.80      4.33 o 
   8   4   5       47.41       47.66      2.53 o 
   9   4   5        8.07        9.89      2.30 o 
  10   4   5        3.46        0.57      3.21 o 
  11   4   5        3.54        2.32      5.12 o 
 -13   5   5        4.41        5.09      4.19 o 
 -12   5   5        2.57        1.41      5.53 o 
 -11   5   5        8.51        7.50      4.59 o 
 -10   5   5       22.11       14.19      4.30 o 
  -9   5   5       71.38       61.57      4.95 o 
  -8   5   5        9.13        8.01      3.61 o 
  -7   5   5        1.08       -1.47      3.43 o 
  -6   5   5       68.80       64.47      4.37 o 
  -5   5   5      456.79      445.58      5.67 o 
  -4   5   5     2562.30     2572.89     16.10 o 
  -3   5   5      573.63      545.97      5.23 o 
  -2   5   5        0.08        1.55      1.85 o 
  -1   5   5     1259.83     1345.91      8.21 o 
   0   5   5      711.38      717.76      8.63 o 
   1   5   5      829.25      858.53      7.97 o 
   2   5   5       65.14       68.03      4.30 o 
   3   5   5      270.80      273.53      4.51 o 
   4   5   5       31.02       29.23      2.97 o 
   5   5   5      130.82      125.95      4.78 o 
   6   5   5       47.02       48.88      5.14 o 
   7   5   5       98.67       97.45      5.17 o 
   8   5   5        1.11       -1.81      1.91 o 
   9   5   5        0.70        1.19      2.44 o 
  10   5   5       71.91       73.52      5.79 o 
  11   5   5       63.42       76.77     11.53 o 
 -12   6   5        0.67       -0.58      4.00 o 
 -11   6   5      123.91      137.25      5.29 o 
 -10   6   5      170.40      159.27      5.10 o 
  -9   6   5       21.74       25.00      4.00 o 
  -8   6   5        0.06        1.14      3.77 o 
  -7   6   5       74.66       83.14      4.00 o 
  -6   6   5        0.03        0.01      3.17 o 
  -5   6   5       13.85       13.54      2.90 o 
  -4   6   5      703.68      665.23      6.58 o 
  -3   6   5       10.87        8.16      2.00 o 
  -2   6   5        2.14        1.04      1.42 o 
  -1   6   5       18.29       22.11      2.29 o 
   0   6   5        1.23        1.39      1.47 o 
   1   6   5      294.14      310.59      7.87 o 
   2   6   5      385.58      428.61      7.45 o 
   3   6   5       50.81       67.47      8.54 o 
   4   6   5      295.56      289.90      5.77 o 
   5   6   5     3534.33     3464.66     24.52 o 
   6   6   5      371.38      365.01      6.29 o 
   7   6   5       32.28       34.39      3.32 o 
   8   6   5       60.77       67.62      8.39 o 
   9   6   5       12.16       13.87      4.96 o 
  10   6   5        0.85        3.10      4.29 o 
  11   6   5        0.79        1.59      4.97 o 
 -12   7   5        0.08        0.56      4.03 o 
 -11   7   5        1.32        2.59      3.84 o 
 -10   7   5        0.22        3.23      4.26 o 
  -9   7   5       15.81       14.59      4.08 o 
  -8   7   5       25.98       29.48      3.48 o 
  -7   7   5       68.08       59.46      4.01 o 
  -6   7   5        8.76        6.10      3.09 o 
  -5   7   5       17.64       21.26      3.13 o 
  -4   7   5      223.78      205.68      4.07 o 
  -3   7   5      172.54      155.07      3.52 o 
  -2   7   5       25.69       26.21      1.78 o 
  -1   7   5       29.00       24.45      2.64 o 
   0   7   5       58.91       66.87      3.21 o 
   1   7   5       27.11       26.81      3.59 o 
   2   7   5       35.16       56.84      6.41 o 
   3   7   5       29.91       34.49      4.67 o 
   4   7   5      169.22      177.75      3.67 o 
   5   7   5      251.92      276.55      6.72 o 
   6   7   5      339.17      344.11      5.97 o 
   7   7   5        1.44        2.66      2.72 o 
   8   7   5       43.88       50.56      4.60 o 
   9   7   5       12.14       13.88      4.72 o 
  10   7   5        3.26        5.58      4.40 o 
 -12   8   5        5.21        5.39      5.37 o 
 -11   8   5       15.81        7.88      4.33 o 
 -10   8   5       75.35       71.48     11.60 o 
  -9   8   5        2.80        3.77      3.81 o 
  -8   8   5       18.51       14.38      3.63 o 
  -7   8   5        1.10       -0.55      3.51 o 
  -6   8   5       23.15       32.77      3.35 o 
  -5   8   5        0.87       -1.23      2.82 o 
  -4   8   5      204.65      214.62      4.31 o 
  -3   8   5      442.01      451.64      5.39 o 
  -2   8   5      403.68      395.37      7.89 o 
  -1   8   5       89.66       94.24      7.32 o 
   0   8   5      199.01      205.27      4.63 o 
   1   8   5       70.01       67.84      2.20 o 
   2   8   5        0.96        0.09      1.37 o 
   3   8   5       12.65        8.00      4.71 o 
   4   8   5        7.69        3.83      5.67 o 
   5   8   5       37.47       41.57      2.86 o 
   6   8   5       40.66       40.30      3.49 o 
   7   8   5        0.49        1.74      3.43 o 
   8   8   5       21.19       28.60      4.33 o 
   9   8   5        0.94        0.58      3.53 o 
  10   8   5        6.39        4.64      4.08 o 
 -11   9   5        0.08       -2.32      3.92 o 
 -10   9   5        1.88        1.90      4.00 o 
  -9   9   5        0.14       -1.75      3.67 o 
  -8   9   5        2.38        0.40      2.99 o 
  -7   9   5       30.80       27.29      3.70 o 
  -6   9   5       28.43       26.97      3.50 o 
  -5   9   5      833.11      839.16     10.51 o 
  -4   9   5        0.22        1.63      2.51 o 
  -3   9   5        9.34        6.76      3.32 o 
  -2   9   5       54.61       56.73      8.40 o 
  -1   9   5       29.21       31.29      3.89 o 
   0   9   5        7.38        6.60      3.28 o 
   1   9   5        4.56        6.71      2.83 o 
   2   9   5        4.59        8.54      1.76 o 
   3   9   5        2.02        0.92      1.52 o 
   4   9   5      164.02      155.41      6.14 o 
   5   9   5       40.11       35.35     12.03 o 
   6   9   5        0.02        0.71      1.86 o 
   7   9   5        9.99       10.57      4.19 o 
   8   9   5       21.40       26.87      3.32 o 
   9   9   5       44.52       51.37      7.33 o 
 -10  10   5       10.26        7.60      4.44 o 
  -9  10   5        2.30        3.23      3.60 o 
  -8  10   5        4.07        3.64      4.32 o 
  -7  10   5       92.30      101.61      3.98 o 
  -6  10   5       65.25       71.00      3.81 o 
  -5  10   5       63.28       51.56      3.35 o 
  -4  10   5      291.98      283.34      6.61 o 
  -3  10   5        2.49        0.25      4.43 o 
  -2  10   5      269.03      260.90      8.12 o 
  -1  10   5      533.06      555.51      8.58 o 
   0  10   5       47.11       44.26      3.01 o 
   1  10   5      124.15      123.03      3.25 o 
   2  10   5      181.97      173.86      3.62 o 
   3  10   5        6.35        7.18      1.32 o 
   4  10   5       16.61       11.13      5.05 o 
   5  10   5       25.06       30.73     11.90 o 
   6  10   5        5.15        1.95      6.26 o 
   7  10   5       18.28        9.50      7.03 o 
   8  10   5        2.79       13.29      7.78 o 
  -9  11   5        8.35        4.20      3.87 o 
  -8  11   5        2.31        3.48      4.58 o 
  -7  11   5        3.28        2.36      3.27 o 
  -6  11   5       23.63       16.46      6.36 o 
  -5  11   5        1.81        3.82      3.45 o 
  -4  11   5        8.67       10.67      6.35 o 
  -3  11   5      113.06      111.79      6.19 o 
  -2  11   5        1.63        1.62      3.87 o 
  -1  11   5       18.16       12.86      4.89 o 
   0  11   5      191.62      184.81      4.66 o 
   1  11   5        0.21        1.87      2.38 o 
   2  11   5       14.18       11.06      2.24 o 
   3  11   5        1.18        0.31      1.26 o 
   4  11   5       35.90       34.67      8.15 o 
   5  11   5        1.16        8.49      7.41 o 
   6  11   5        0.74        1.84      5.59 o 
   7  11   5        8.58        6.86      9.02 o 
   8  11   5        0.49        5.72      8.90 o 
  -8  12   5        0.52        1.50      3.80 o 
  -7  12   5       10.18        9.41      3.85 o 
  -6  12   5        5.53        8.54      3.79 o 
  -5  12   5        2.04        1.48      5.30 o 
  -4  12   5        6.62        9.48      6.62 o 
  -3  12   5       33.82       40.41      5.43 o 
  -2  12   5        2.35        2.52      4.29 o 
  -1  12   5        0.10        2.38      2.72 o 
   0  12   5        2.57        0.83      2.68 o 
   1  12   5       17.90        8.30      4.32 o 
   2  12   5        0.19        0.63      2.06 o 
   3  12   5        4.92        3.61      1.74 o 
   4  12   5       26.41       20.04      9.68 o 
   5  12   5       23.61       14.15      8.36 o 
   6  12   5       20.84       22.86      8.77 o 
   7  12   5        7.95       12.92      6.80 o 
  -7  13   5        0.77        3.47      4.17 o 
  -6  13   5       11.24        1.84      6.14 o 
  -5  13   5       16.11       10.42     11.07 o 
  -4  13   5        8.34        1.04      6.39 o 
  -3  13   5       10.84        7.75      4.13 o 
  -2  13   5       31.22       34.02      6.79 o 
  -1  13   5       29.86       26.20      7.08 o 
   0  13   5        4.05        4.81      2.67 o 
   1  13   5       27.33       23.43      3.10 o 
   2  13   5        3.80        2.84      2.38 o 
   3  13   5        0.99       13.54     10.86 o 
   4  13   5       24.62       18.29      9.70 o 
   5  13   5        0.00        4.07      5.91 o 
  -5  14   5        5.79        3.16      7.70 o 
  -4  14   5        0.13        5.16      5.79 o 
  -3  14   5        4.54        5.51      5.14 o 
  -2  14   5        1.14       -0.63      3.58 o 
  -1  14   5        4.05        1.23      3.22 o 
   0  14   5        0.59        1.91      2.87 o 
   1  14   5        9.57        1.96      3.42 o 
   2  14   5        3.31        1.94      6.78 o 
   3  14   5        4.49        0.75      5.39 o 
   4  14   5       10.65       -0.15     13.25 o 
  -2  15   5        0.07        0.42      4.01 o 
  -1  15   5        0.52       -0.53      3.52 o 
   0  15   5        0.01        0.83      3.53 o 
 -12   0   6       27.94       18.45      8.45 o 
 -10   0   6      363.64      353.16     12.12 o 
  -8   0   6      403.66      397.37     10.72 o 
  -6   0   6      595.41      618.15     17.17 o 
  -4   0   6     1463.87     1474.50     16.57 o 
  -2   0   6     3372.35     3071.80     26.89 o 
   0   0   6     2442.20     2333.41     20.68 o 
   2   0   6        4.65        3.10      2.13 o 
   4   0   6      263.08      309.14      5.86 o 
   6   0   6      456.55      455.13      6.62 o 
   8   0   6        0.00        1.92      3.69 o 
  10   0   6       45.06       50.99      5.49 o 
 -13   1   6        0.00        0.10      3.77 o 
 -12   1   6       33.60       24.01      7.47 o 
 -11   1   6        1.16        2.94      4.59 o 
 -10   1   6        1.66        1.91      4.45 o 
  -9   1   6        2.11       -2.50      5.13 o 
  -8   1   6       19.16       18.20      4.95 o 
  -7   1   6       36.77       42.02      4.70 o 
  -6   1   6      748.66      735.90      8.92 o 
  -5   1   6       66.95       60.80      3.96 o 
  -4   1   6      819.87      820.09      8.11 o 
  -3   1   6      228.37      226.62      3.78 o 
  -2   1   6     3705.75     3554.11     21.58 o 
  -1   1   6       25.57       28.15      2.14 o 
   0   1   6        8.70        5.80      1.52 o 
   1   1   6       29.25       31.25      1.32 o 
   2   1   6      289.39      277.19      3.21 o 
   3   1   6      248.68      276.80      2.53 o 
   4   1   6       14.77       21.78      1.85 o 
   5   1   6      309.09      342.22      4.07 o 
   6   1   6       21.70       31.69      2.53 o 
   7   1   6        2.34        1.81      2.68 o 
   8   1   6       34.70       25.47      3.06 o 
   9   1   6        0.12       -1.18      2.97 o 
  10   1   6        5.35        3.00      3.41 o 
  11   1   6        5.40        4.35      3.62 o 
 -13   2   6        9.28       16.51      4.97 o 
 -12   2   6        7.10        5.01      4.60 o 
 -11   2   6       16.14       12.33      5.07 o 
 -10   2   6        1.20        0.79      3.80 o 
  -9   2   6        0.29       -1.34      4.81 o 
  -8   2   6       25.91       20.87      4.96 o 
  -7   2   6        1.34        1.61      4.15 o 
  -6   2   6        0.68       -0.29      3.73 o 
  -5   2   6      703.64      703.66      7.53 o 
  -4   2   6        0.04        1.94      2.79 o 
  -3   2   6       36.92       45.86      3.01 o 
  -2   2   6     1790.14     1810.82     12.61 o 
  -1   2   6     1823.56     1748.25     11.77 o 
   0   2   6     1400.32     1297.98      9.20 o 
   1   2   6      342.00      299.78      2.77 o 
   2   2   6     1598.72     1716.80      9.77 o 
   3   2   6      691.68      662.72      3.98 o 
   4   2   6      517.88      528.44      3.89 o 
   5   2   6      323.44      308.86      3.64 o 
   6   2   6       51.18       50.97      2.79 o 
   7   2   6       10.21        8.99      2.97 o 
   8   2   6      179.29      162.74      3.75 o 
   9   2   6       62.67       52.41      3.90 o 
  10   2   6        6.39        6.76      3.04 o 
  11   2   6       11.98        7.30      6.24 o 
 -13   3   6       99.85      117.46      5.98 o 
 -12   3   6        0.50       -2.31      4.45 o 
 -11   3   6        7.92        4.74      4.29 o 
 -10   3   6        1.92        1.33      3.86 o 
  -9   3   6        0.24       -0.04      3.52 o 
  -8   3   6      394.90      394.70      8.03 o 
  -7   3   6       96.75       91.74      5.68 o 
  -6   3   6      172.82      187.66      5.14 o 
  -5   3   6      593.98      651.95      7.36 o 
  -4   3   6      257.25      260.70      4.56 o 
  -3   3   6      428.18      428.32      5.85 o 
  -2   3   6      160.65      159.68      3.26 o 
  -1   3   6      964.60      919.33      7.41 o 
   0   3   6      508.06      533.31      4.75 o 
   1   3   6        2.61        2.55      0.80 o 
   2   3   6      251.01      266.11      4.37 o 
   3   3   6      830.70      850.40      6.73 o 
   4   3   6      317.54      323.14      3.24 o 
   5   3   6       54.42       54.40      1.72 o 
   6   3   6       22.06       19.05      1.96 o 
   7   3   6      264.33      250.86      4.15 o 
   8   3   6       23.09       25.86      2.40 o 
   9   3   6       18.34       13.15      3.09 o 
  10   3   6       37.83       40.46      3.54 o 
  11   3   6       40.77       26.88     12.00 o 
 -13   4   6       23.45       19.28      5.62 o 
 -12   4   6       20.42       31.46      6.81 o 
 -11   4   6       11.32       15.41      4.39 o 
 -10   4   6        0.71       -1.15      4.23 o 
  -9   4   6        0.03       -1.16      3.95 o 
  -8   4   6       60.35       66.09      6.48 o 
  -7   4   6        1.23       -0.99      3.65 o 
  -6   4   6       98.55      105.72      4.13 o 
  -5   4   6       96.10       87.97      4.05 o 
  -4   4   6      468.98      503.54      6.41 o 
  -3   4   6      877.15      878.82     11.04 o 
  -2   4   6       65.69       62.35      3.34 o 
  -1   4   6     1225.33     1327.73      9.89 o 
   0   4   6      308.95      337.64      3.10 o 
   1   4   6     2506.91     2616.72     25.57 o 
   2   4   6        8.73        2.37      3.69 o 
   3   4   6       50.60       61.55      2.80 o 
   4   4   6      420.79      396.85      5.45 o 
   5   4   6      145.92      146.12      3.95 o 
   6   4   6       12.69       12.39      1.76 o 
   7   4   6      173.61      150.17      4.93 o 
   8   4   6       43.18       36.51      3.33 o 
   9   4   6        5.01        9.43      2.63 o 
  10   4   6        0.86       -2.16      4.35 o 
  11   4   6       91.52      125.18      6.54 o 
 -13   5   6        6.92        9.70      5.27 o 
 -12   5   6       16.53       17.25      4.62 o 
 -11   5   6        7.67        8.07      4.46 o 
 -10   5   6       70.25       61.08      4.52 o 
  -9   5   6       19.35       18.88      3.81 o 
  -8   5   6       59.29       58.59      5.16 o 
  -7   5   6       38.67       38.92      4.17 o 
  -6   5   6       84.37       75.52      3.87 o 
  -5   5   6       62.77       53.90      3.76 o 
  -4   5   6       48.81       45.27      3.85 o 
  -3   5   6        7.30        7.26      2.38 o 
  -2   5   6      590.44      573.59      5.05 o 
  -1   5   6      193.58      173.51      2.27 o 
   0   5   6      238.13      233.00      3.61 o 
   1   5   6       19.50       18.79      1.13 o 
   2   5   6       49.24       58.90      4.92 o 
   3   5   6       17.77       25.14      4.06 o 
   4   5   6      104.33       94.85      4.95 o 
   5   5   6       24.05       21.95      3.01 o 
   6   5   6       63.35       57.17      3.45 o 
   7   5   6       21.95       19.69      3.33 o 
   8   5   6       12.58       18.18      3.61 o 
   9   5   6        2.39        5.31      3.89 o 
  10   5   6        0.68       -0.74      4.48 o 
  11   5   6        0.43       -2.11      5.26 o 
 -12   6   6        3.02       -1.93      4.53 o 
 -11   6   6       34.58       28.07      5.07 o 
 -10   6   6        1.22       -0.73      3.98 o 
  -9   6   6        1.96        2.40      3.54 o 
  -8   6   6      113.72      101.26      4.21 o 
  -7   6   6      142.43      135.74      5.15 o 
  -6   6   6        1.96        2.48      3.52 o 
  -5   6   6       11.25       15.34      3.21 o 
  -4   6   6      876.13      861.76     10.69 o 
  -3   6   6      599.22      629.08      5.82 o 
  -2   6   6      391.18      348.41      4.12 o 
  -1   6   6      324.04      350.23      4.88 o 
   0   6   6        5.71        6.24      1.77 o 
   1   6   6      182.10      178.11      3.57 o 
   2   6   6      113.16      112.58      4.85 o 
   3   6   6       15.45       16.17      4.30 o 
   4   6   6      686.28      672.65     11.45 o 
   5   6   6        1.22        1.80      2.36 o 
   6   6   6       10.30        9.02      2.78 o 
   7   6   6        6.93        6.25      3.03 o 
   8   6   6        8.32       10.34      3.40 o 
   9   6   6        8.57        2.09      3.69 o 
  10   6   6        2.45        3.13      4.15 o 
 -12   7   6       16.16        8.57      5.23 o 
 -11   7   6       15.29        9.72      5.59 o 
 -10   7   6      106.53      103.23      4.83 o 
  -9   7   6        0.00        1.48      3.84 o 
  -8   7   6       50.75       63.44      4.16 o 
  -7   7   6       58.99       52.21      5.77 o 
  -6   7   6       69.85       76.29      3.93 o 
  -5   7   6       12.57       15.78      3.06 o 
  -4   7   6      137.19      129.43      4.14 o 
  -3   7   6       19.09       23.51      3.15 o 
  -2   7   6      135.96      126.24      2.69 o 
  -1   7   6       59.23       62.22      4.20 o 
   0   7   6      286.43      290.79      6.48 o 
   1   7   6        5.59        6.97      1.34 o 
   2   7   6       68.14       67.04      4.92 o 
   3   7   6      131.36      145.02      6.38 o 
   4   7   6        2.28        1.75      1.73 o 
   5   7   6       21.30       19.14      3.05 o 
   6   7   6      161.12      165.35      4.58 o 
   7   7   6       33.46       34.33      8.92 o 
   8   7   6        0.01        0.13      3.03 o 
   9   7   6       48.05       53.20      4.54 o 
  10   7   6       12.49       16.23      4.41 o 
 -11   8   6        2.39        3.94      4.19 o 
 -10   8   6        7.06        5.39      3.81 o 
  -9   8   6        0.74       -0.95      3.54 o 
  -8   8   6       16.11        9.28      3.60 o 
  -7   8   6        1.17       -0.24      3.31 o 
  -6   8   6       13.35       12.30      3.34 o 
  -5   8   6       12.79       16.24      3.56 o 
  -4   8   6      383.26      377.32      5.73 o 
  -3   8   6       52.50       48.55      2.64 o 
  -2   8   6        0.53        0.26      1.50 o 
  -1   8   6        8.34        6.75      2.74 o 
   0   8   6        2.31        2.00      3.05 o 
   1   8   6       27.79       33.74      1.82 o 
   2   8   6       22.56       22.45      2.82 o 
   3   8   6      156.63      147.58      6.66 o 
   4   8   6      328.38      340.41      7.61 o 
   5   8   6       13.79       18.43      2.19 o 
   6   8   6        0.09        0.18      1.86 o 
   7   8   6       10.18        9.65      3.92 o 
   8   8   6        6.27        7.13      3.05 o 
   9   8   6       24.99       27.38      5.30 o 
 -11   9   6        3.47       -0.48      4.38 o 
 -10   9   6        1.27       -0.73      4.27 o 
  -9   9   6        1.14        2.45      3.51 o 
  -8   9   6       33.70       35.29      6.12 o 
  -7   9   6        2.19        3.23      3.25 o 
  -6   9   6       45.98       49.10      4.00 o 
  -5   9   6        0.76        1.37      2.63 o 
  -4   9   6     1269.41     1263.12     21.67 o 
  -3   9   6       39.91       42.43      3.02 o 
  -2   9   6       10.84       11.68      3.74 o 
  -1   9   6       61.58       71.60      5.61 o 
   0   9   6      121.77      135.79      5.61 o 
   1   9   6        1.16        3.99      2.00 o 
   2   9   6       73.81       72.17      1.85 o 
   3   9   6       26.39       29.09      6.54 o 
   4   9   6       27.85       20.43      5.14 o 
   5   9   6        0.07        0.32      4.67 o 
   6   9   6       12.65        3.48      5.28 o 
   7   9   6       26.31       10.99     10.04 o 
   8   9   6       15.76       15.43      7.74 o 
   9   9   6        0.85        7.20     13.37 o 
 -10  10   6        0.36        0.95      4.13 o 
  -9  10   6        0.33       -0.70      3.45 o 
  -8  10   6        0.01        0.53      3.22 o 
  -7  10   6        1.96        3.86      3.28 o 
  -6  10   6       78.70       71.85      4.79 o 
  -5  10   6       51.13       51.72      3.23 o 
  -4  10   6        0.27        1.26      2.57 o 
  -3  10   6      127.36      132.94      4.76 o 
  -2  10   6      152.71      153.87      6.14 o 
  -1  10   6      287.39      282.47      5.94 o 
   0  10   6        0.52       -1.15      2.29 o 
   1  10   6       36.65       36.20      2.36 o 
   2  10   6      145.62      140.04      6.43 o 
   3  10   6       72.29       73.19      5.67 o 
   4  10   6       27.19       39.90      5.52 o 
   5  10   6       73.29       79.07      7.18 o 
   6  10   6        3.84        4.93      5.54 o 
   7  10   6        2.62       -6.00      6.00 o 
   8  10   6        0.77       -2.07      7.68 o 
  -9  11   6        2.18        1.15      3.88 o 
  -8  11   6       38.22       40.00      8.04 o 
  -7  11   6       19.19       11.31      4.38 o 
  -6  11   6       25.06       31.40      3.45 o 
  -5  11   6        8.37        7.37      2.86 o 
  -4  11   6       29.64       37.78      7.05 o 
  -3  11   6        7.04        8.03      5.03 o 
  -2  11   6        1.75        0.78      3.54 o 
  -1  11   6      272.27      281.66      6.13 o 
   0  11   6       10.12        3.88      2.61 o 
   1  11   6       45.96       41.68      2.62 o 
   2  11   6        5.18        1.86      2.10 o 
   3  11   6       82.32       89.82      7.61 o 
   4  11   6       48.14       60.74      6.03 o 
   5  11   6        0.18        1.00      6.28 o 
   6  11   6        0.09        1.55      5.75 o 
   7  11   6        2.43        1.84      6.22 o 
  -8  12   6       11.29        4.58      3.67 o 
  -7  12   6        5.56        6.51      3.69 o 
  -6  12   6        5.98        6.64      4.22 o 
  -5  12   6       54.75       69.62      6.62 o 
  -4  12   6       27.43       29.83      7.78 o 
  -3  12   6        2.11        4.12      5.03 o 
  -2  12   6       84.70       86.62      5.37 o 
  -1  12   6        2.37        0.79      2.68 o 
   0  12   6        0.30       -0.60      2.28 o 
   1  12   6        3.62        3.01      2.84 o 
   2  12   6       32.09       23.24      4.63 o 
   3  12   6       64.84       78.78      7.99 o 
   4  12   6        0.05       -3.64      6.40 o 
   5  12   6       13.42       19.69      9.68 o 
   6  12   6       23.07       15.17      8.01 o 
  -7  13   6        0.00       -0.34      3.99 o 
  -6  13   6        3.65        5.72      8.10 o 
  -5  13   6        0.05       -1.63      5.72 o 
  -4  13   6        2.52        1.99      6.72 o 
  -3  13   6        3.74        3.34      4.14 o 
  -2  13   6        0.02        0.23      3.63 o 
  -1  13   6       13.41       22.47      7.25 o 
   0  13   6        1.60        0.31      2.34 o 
   1  13   6        2.10        1.13      2.44 o 
   2  13   6        8.43       15.93     10.88 o 
   3  13   6        0.00        1.40      7.07 o 
   4  13   6        3.03        7.32      5.92 o 
   5  13   6        1.84        4.00      6.27 o 
  -5  14   6        0.01       -2.73      7.57 o 
  -4  14   6        1.61        1.20      7.03 o 
  -3  14   6       34.96       53.27      5.31 o 
  -2  14   6        0.34        0.41      3.28 o 
  -1  14   6        3.37       -0.82      3.09 o 
   0  14   6        0.11       -0.08      2.64 o 
   1  14   6        8.39        5.79      7.15 o 
   2  14   6        0.94       -0.89      7.10 o 
 -13   0   7        0.06       -1.74      6.25 o 
 -11   0   7       26.79       23.19      7.32 o 
  -9   0   7        9.01       11.82      7.13 o 
  -7   0   7     1747.22     1808.91     44.88 o 
  -5   0   7      110.73      111.05      8.27 o 
  -3   0   7        9.15       20.41      6.23 o 
  -1   0   7      964.95     1033.23     11.15 o 
   1   0   7       18.50       22.65      2.30 o 
   3   0   7      228.63      246.06      4.03 o 
   5   0   7       44.88       43.46      2.59 o 
   7   0   7       19.93       16.33      3.22 o 
   9   0   7       39.76       38.40      5.12 o 
  11   0   7        0.18        2.95      5.13 o 
 -13   1   7        0.01        0.12      5.21 o 
 -12   1   7       11.38        8.03      4.86 o 
 -11   1   7        9.41        3.71      4.70 o 
 -10   1   7       75.54       69.55      5.41 o 
  -9   1   7      246.04      249.01      6.72 o 
  -8   1   7      326.61      317.60      7.87 o 
  -7   1   7       13.05       20.73      7.91 o 
  -6   1   7        0.18        1.04      3.75 o 
  -5   1   7      885.13      867.56      8.73 o 
  -4   1   7     4341.30     4358.04     27.99 o 
  -3   1   7     1161.58     1192.19      9.96 o 
  -2   1   7       98.62       83.44      3.26 o 
  -1   1   7      959.82      891.81      7.55 o 
   0   1   7        4.95        1.87      1.76 o 
   1   1   7      154.91      167.21      2.91 o 
   2   1   7     1020.61     1003.85      8.86 o 
   3   1   7      250.93      261.83      3.40 o 
   4   1   7       57.37       68.83      1.82 o 
   5   1   7        6.70        7.32      1.91 o 
   6   1   7        6.13        5.65      1.93 o 
   7   1   7       24.49       18.68      2.55 o 
   8   1   7      218.24      204.95      4.40 o 
   9   1   7        7.01        5.64      3.21 o 
  10   1   7        2.12        0.76      3.03 o 
  11   1   7       17.35        8.24      6.43 o 
 -13   2   7       39.94       42.09      7.34 o 
 -12   2   7        6.70        2.86      4.62 o 
 -11   2   7       18.43       15.50      4.63 o 
 -10   2   7       43.85       45.83      8.26 o 
  -9   2   7      176.91      188.49      7.13 o 
  -8   2   7        3.65        3.09      5.77 o 
  -7   2   7      256.01      259.16      7.42 o 
  -6   2   7       11.81       14.46      4.49 o 
  -5   2   7        8.08        7.99      3.50 o 
  -4   2   7      198.08      179.43      4.92 o 
  -3   2   7      259.54      269.28      4.35 o 
  -2   2   7      219.14      214.13      4.30 o 
  -1   2   7       83.10       77.84      2.37 o 
   0   2   7      135.77      119.40      2.35 o 
   1   2   7       11.48       10.35      1.75 o 
   2   2   7      272.87      278.41      3.96 o 
   3   2   7      101.30       98.45      2.19 o 
   4   2   7      117.18      123.30      2.04 o 
   5   2   7      114.56      118.28      2.13 o 
   6   2   7       66.73       55.92      2.52 o 
   7   2   7       42.22       30.84      2.58 o 
   8   2   7       16.24       15.88      2.71 o 
   9   2   7       21.65       19.37      2.94 o 
  10   2   7       12.31       13.13      4.97 o 
  11   2   7        2.26       -1.61      4.73 o 
 -13   3   7      103.47      110.72      6.82 o 
 -12   3   7        9.85        7.12      5.20 o 
 -11   3   7       23.91       19.38      7.08 o 
 -10   3   7       18.95       15.51      4.35 o 
  -9   3   7       34.35       31.71      4.26 o 
  -8   3   7       37.21       42.38      5.93 o 
  -7   3   7      190.21      194.79      6.29 o 
  -6   3   7      447.72      461.40      7.58 o 
  -5   3   7       12.95       17.11      3.65 o 
  -4   3   7       36.46       38.61      3.55 o 
  -3   3   7     1778.64     1678.75     12.91 o 
  -2   3   7      272.58      282.11      4.07 o 
  -1   3   7      239.12      245.94      4.91 o 
   0   3   7      872.86      899.85      7.59 o 
   1   3   7     1325.67     1322.33      8.22 o 
   2   3   7      767.21      785.13      5.10 o 
   3   3   7      356.17      381.81      4.84 o 
   4   3   7      173.23      158.09      1.71 o 
   5   3   7      279.81      274.06      3.11 o 
   6   3   7        1.11        1.26      1.50 o 
   7   3   7       23.27       19.23      1.41 o 
   8   3   7       28.73       26.34      2.25 o 
   9   3   7        1.36        2.73      2.36 o 
  10   3   7        6.80        5.71      4.80 o 
  11   3   7        5.90        4.96      5.41 o 
 -13   4   7        9.12       12.17      6.03 o 
 -12   4   7        0.55       -0.28      4.37 o 
 -11   4   7       14.77       10.58      5.09 o 
 -10   4   7        5.56        1.65      4.03 o 
  -9   4   7        0.02        0.47      3.84 o 
  -8   4   7        0.01       -0.25      3.46 o 
  -7   4   7        8.50        7.58      4.54 o 
  -6   4   7       60.95       51.34      5.44 o 
  -5   4   7       55.98       64.84      4.61 o 
  -4   4   7        2.49        6.79      3.46 o 
  -3   4   7      489.18      469.67      6.05 o 
  -2   4   7     1161.08     1158.49     10.31 o 
  -1   4   7        0.22        3.18      2.09 o 
   0   4   7      849.63      881.88      6.01 o 
   1   4   7      460.81      454.97      4.47 o 
   2   4   7     2715.02     2815.38     25.11 o 
   3   4   7      282.55      285.34      7.63 o 
   4   4   7        2.59        5.26      3.01 o 
   5   4   7      827.95      801.92      8.91 o 
   6   4   7        9.21        9.75      3.74 o 
   7   4   7      216.84      206.27      4.89 o 
   8   4   7       29.45       29.21      1.87 o 
   9   4   7       33.32       36.92      4.57 o 
  10   4   7       37.04       40.30      9.68 o 
 -13   5   7        5.16        6.75      5.42 o 
 -12   5   7        0.10        0.06      4.57 o 
 -11   5   7        1.34        3.59      4.19 o 
 -10   5   7       19.54       22.22      5.34 o 
  -9   5   7        1.96        1.40      5.00 o 
  -8   5   7       12.46       15.03      3.78 o 
  -7   5   7        1.09        2.13      4.01 o 
  -6   5   7       25.93       29.35      3.70 o 
  -5   5   7       52.92       53.84      3.71 o 
  -4   5   7      887.07      905.46      9.54 o 
  -3   5   7        2.73        6.59      4.13 o 
  -2   5   7       32.41       28.68      2.73 o 
  -1   5   7      430.17      437.28      5.41 o 
   0   5   7      357.59      399.09      4.74 o 
   1   5   7      234.43      238.67      2.49 o 
   2   5   7        3.39        4.04      4.73 o 
   3   5   7       19.83       21.48      4.25 o 
   4   5   7        1.12        0.98      2.21 o 
   5   5   7      341.88      351.49      6.29 o 
   6   5   7      132.28      129.75      3.98 o 
   7   5   7       17.67       22.83      3.29 o 
   8   5   7       32.09       34.76      3.79 o 
   9   5   7       25.36       33.00      5.08 o 
  10   5   7        0.13       -0.95      4.06 o 
 -12   6   7       20.30       13.10      5.00 o 
 -11   6   7        1.45        2.03      4.16 o 
 -10   6   7       34.44       36.07      6.64 o 
  -9   6   7        2.17        1.85      4.27 o 
  -8   6   7       25.15       22.78      3.73 o 
  -7   6   7        3.48        5.39      4.14 o 
  -6   6   7      117.10      122.04      4.26 o 
  -5   6   7       62.78       57.97      3.94 o 
  -4   6   7        0.50       -2.12      3.06 o 
  -3   6   7      210.77      206.94      3.72 o 
  -2   6   7      107.43       98.63      2.36 o 
  -1   6   7      158.31      164.95      3.37 o 
   0   6   7        8.18       10.32      2.07 o 
   1   6   7        0.17        1.06      2.21 o 
   2   6   7        6.29        9.64      5.28 o 
   3   6   7       26.59       25.52      4.78 o 
   4   6   7     1178.00     1222.42     14.93 o 
   5   6   7       55.10       51.32      2.85 o 
   6   6   7       41.18       39.59      3.36 o 
   7   6   7       14.14       13.84      3.90 o 
   8   6   7        0.36        1.45      3.10 o 
   9   6   7        4.53        6.28      3.91 o 
  10   6   7       18.63       29.88      4.84 o 
 -12   7   7       32.56       34.57     11.25 o 
 -11   7   7       37.20       26.75      8.50 o 
 -10   7   7       78.89       87.48      6.38 o 
  -9   7   7        4.81        2.23      3.90 o 
  -8   7   7       21.16       20.38      3.66 o 
  -7   7   7      108.30      107.88      4.32 o 
  -6   7   7       30.40       24.53      3.37 o 
  -5   7   7      265.68      276.85      4.95 o 
  -4   7   7       36.43       39.16      2.92 o 
  -3   7   7       46.57       48.82      3.06 o 
  -2   7   7        0.14        0.64      1.21 o 
  -1   7   7       22.31       23.53      2.94 o 
   0   7   7       80.14       86.53      2.38 o 
   1   7   7       13.97       13.56      1.08 o 
   2   7   7      110.73      115.44      5.56 o 
   3   7   7      383.17      407.45      8.06 o 
   4   7   7       11.32       20.81      6.14 o 
   5   7   7      166.37      179.00      3.82 o 
   6   7   7       10.02        9.53      3.30 o 
   7   7   7       30.24       25.93     10.38 o 
   8   7   7       30.83       37.83      6.35 o 
   9   7   7       49.01       57.24      6.65 o 
 -11   8   7       11.19        2.93      4.52 o 
 -10   8   7       12.01        4.39      4.32 o 
  -9   8   7        1.18        0.50      3.42 o 
  -8   8   7        2.09        3.52      3.40 o 
  -7   8   7        0.13       -1.48      3.23 o 
  -6   8   7       19.93       31.28      3.85 o 
  -5   8   7     1256.06     1241.67     13.53 o 
  -4   8   7      390.90      368.31      5.13 o 
  -3   8   7      221.90      222.25      4.18 o 
  -2   8   7      172.38      164.81      6.08 o 
  -1   8   7      174.41      174.69      4.62 o 
   0   8   7        8.74        9.26      4.29 o 
   1   8   7        0.03        1.55      1.35 o 
   2   8   7       21.53       18.47      4.74 o 
   3   8   7        0.38        2.57      4.39 o 
   4   8   7       23.22       12.27      6.45 o 
   5   8   7       74.63       65.62     19.73 o 
   6   8   7       29.98       28.37      5.12 o 
   7   8   7        0.16        0.45      3.38 o 
   8   8   7       42.24       25.11     26.17 o 
   9   8   7       34.12       38.60     10.68 o 
 -11   9   7        6.22        0.57      4.45 o 
 -10   9   7       21.13        2.75      4.91 o 
  -9   9   7        6.60        8.27      4.15 o 
  -8   9   7        9.23        7.38      4.17 o 
  -7   9   7        3.23        0.87      3.03 o 
  -6   9   7       31.95       28.72      3.23 o 
  -5   9   7       20.40       21.72      3.04 o 
  -4   9   7      202.16      207.72      4.42 o 
  -3   9   7       99.43       93.59      5.40 o 
  -2   9   7       27.73       30.99      3.95 o 
  -1   9   7        8.86        5.01      3.36 o 
   0   9   7       57.36       47.23      3.34 o 
   1   9   7       82.94       76.95      2.26 o 
   2   9   7        0.12       -0.74      4.93 o 
   3   9   7       24.75       24.16      6.61 o 
   4   9   7       10.29        6.23      5.11 o 
   5   9   7       29.62       24.89     10.87 o 
   6   9   7        9.49        8.68      6.15 o 
   7   9   7        2.37        5.77      7.43 o 
   8   9   7        5.76        3.01      7.89 o 
 -10  10   7        0.04        2.36      4.94 o 
  -9  10   7        0.00        0.42      4.16 o 
  -8  10   7        0.61        2.30      3.48 o 
  -7  10   7       50.42       54.64      3.74 o 
  -6  10   7        4.24        2.71      3.37 o 
  -5  10   7        5.78        9.52      3.67 o 
  -4  10   7       22.17       23.56      2.63 o 
  -3  10   7        1.29        2.66      3.76 o 
  -2  10   7        0.65       -3.03      5.70 o 
  -1  10   7        0.30        1.02      3.07 o 
   0  10   7       67.79       70.78      8.06 o 
   1  10   7       33.38       36.33      2.56 o 
   2  10   7        2.12        1.24      1.32 o 
   3  10   7        2.53        1.87      4.93 o 
   4  10   7        2.63        1.23      5.05 o 
   5  10   7       17.15       11.04      5.83 o 
   6  10   7       68.31       88.94      7.49 o 
   7  10   7        2.94        2.18      6.75 o 
  -9  11   7        5.21        1.41      4.35 o 
  -8  11   7        0.43        0.87      3.33 o 
  -7  11   7        0.37        1.74      3.09 o 
  -6  11   7       28.82       28.99      5.74 o 
  -5  11   7       55.43       56.00      5.00 o 
  -4  11   7       59.60       59.81      5.17 o 
  -3  11   7       24.23       22.64      5.47 o 
  -2  11   7        9.16       11.54      4.02 o 
  -1  11   7        7.28        3.28      4.42 o 
   0  11   7        1.80        1.28      2.32 o 
   1  11   7       18.13       14.23      2.18 o 
   2  11   7       27.05       44.81     16.08 o 
   3  11   7       11.42       10.65      5.31 o 
   4  11   7        0.44        0.56      6.17 o 
   5  11   7       60.75       72.18      8.04 o 
   6  11   7       23.25       21.03     11.81 o 
   7  11   7        2.42        4.66      7.27 o 
  -8  12   7        0.00        1.13      3.74 o 
  -7  12   7        1.33       -0.32      3.61 o 
  -6  12   7        0.08        1.24      3.93 o 
  -5  12   7       10.51        5.40      7.24 o 
  -4  12   7        0.01        1.95      5.43 o 
  -3  12   7       23.62       10.07      6.36 o 
  -2  12   7        0.61       -0.81      4.09 o 
  -1  12   7       33.64       12.87     10.14 o 
   0  12   7        0.07       -0.81      2.64 o 
   1  12   7       13.44        9.67      2.65 o 
   2  12   7        6.44        3.32      5.98 o 
   3  12   7        4.01        5.48      6.37 o 
   4  12   7        5.38        8.02      7.24 o 
   5  12   7        6.49        5.14      6.91 o 
  -7  13   7        1.75        2.63      4.90 o 
  -6  13   7        3.09       -0.79      7.72 o 
  -5  13   7        0.62       -1.22      7.04 o 
  -4  13   7        1.68       -1.12      5.46 o 
  -3  13   7        0.09        0.07      4.76 o 
  -2  13   7       64.79       74.72      4.93 o 
  -1  13   7        2.42        1.65      3.64 o 
   0  13   7        8.41        1.36      2.44 o 
   1  13   7        0.08       -1.98      9.92 o 
   2  13   7        1.57       -2.36      7.10 o 
   3  13   7       20.20       18.12      8.12 o 
   4  13   7        4.34       -0.68      5.86 o 
  -4  14   7        3.75        0.04      6.29 o 
  -3  14   7        3.28       -0.90      6.08 o 
  -2  14   7        7.61        1.13      3.58 o 
  -1  14   7        0.32        1.91      3.52 o 
   0  14   7       11.33        6.11      7.31 o 
   1  14   7        0.68       -1.26      7.25 o 
   2  14   7        0.37        1.28     10.45 o 
 -12   0   8      114.41      122.54      9.52 o 
 -10   0   8        0.00       -2.09      7.95 o 
  -8   0   8      109.35      104.68      8.76 o 
  -6   0   8      254.86      273.37     10.27 o 
  -4   0   8     4261.30     4063.40     38.90 o 
  -2   0   8        8.51        2.82      3.69 o 
   0   0   8     1259.73     1186.25     12.54 o 
   2   0   8        2.17        0.00      3.73 o 
   4   0   8       66.82       71.37      3.25 o 
   6   0   8       80.10       60.10      3.11 o 
   8   0   8       15.81        8.35      3.84 o 
  10   0   8        0.18       -0.58      5.63 o 
 -13   1   8        3.36        4.24      5.58 o 
 -12   1   8       36.12       20.68      8.34 o 
 -11   1   8        5.22        2.47      5.35 o 
 -10   1   8       13.97        9.54      5.02 o 
  -9   1   8       42.38       39.04      5.59 o 
  -8   1   8      321.91      346.98      8.88 o 
  -7   1   8      254.31      260.87      6.73 o 
  -6   1   8       10.01        9.21      4.74 o 
  -5   1   8       44.49       41.13      4.33 o 
  -4   1   8      315.18      298.92      6.25 o 
  -3   1   8        2.45        4.46      3.16 o 
  -2   1   8      410.22      429.22      4.97 o 
  -1   1   8      629.52      685.96      6.41 o 
   0   1   8      288.64      280.81      3.53 o 
   1   1   8     1510.98     1551.26     10.13 o 
   2   1   8        1.15        2.46      2.04 o 
   3   1   8       33.35       39.87      2.14 o 
   4   1   8      140.15      139.39      2.61 o 
   5   1   8      140.72      149.04      2.59 o 
   6   1   8       24.81       31.16      1.80 o 
   7   1   8       96.29       84.97      2.68 o 
   8   1   8       16.29       21.90      2.15 o 
   9   1   8        9.50        6.14      2.39 o 
  10   1   8        2.16        0.01      2.54 o 
 -13   2   8       38.96       32.69     10.27 o 
 -12   2   8       15.09        7.93      5.68 o 
 -11   2   8        7.13        1.81      4.84 o 
 -10   2   8       52.70       60.16      6.16 o 
  -9   2   8       70.56       97.23      5.91 o 
  -8   2   8      172.10      169.54      6.42 o 
  -7   2   8       18.28       23.69      5.00 o 
  -6   2   8        1.21        1.58      4.99 o 
  -5   2   8       22.27       37.02      4.36 o 
  -4   2   8       99.10      102.37      5.19 o 
  -3   2   8      274.59      232.50      4.53 o 
  -2   2   8        6.68        4.87      2.27 o 
  -1   2   8       55.10       57.15      2.37 o 
   0   2   8      159.65      155.37      2.88 o 
   1   2   8        1.55        5.93      1.61 o 
   2   2   8      429.69      416.24      4.84 o 
   3   2   8       42.19       41.67      1.53 o 
   4   2   8        4.65        4.84      1.43 o 
   5   2   8      192.09      195.94      2.92 o 
   6   2   8        7.10        1.29      1.52 o 
   7   2   8       52.28       42.94      3.69 o 
   8   2   8        0.51        0.72      1.64 o 
   9   2   8       25.11       23.27      2.54 o 
  10   2   8        8.77        8.90      5.23 o 
 -13   3   8       15.53       22.07      7.50 o 
 -12   3   8        0.95        1.09      4.69 o 
 -11   3   8        0.53        0.95      4.33 o 
 -10   3   8        3.02        4.46      5.39 o 
  -9   3   8       25.09       20.79      5.22 o 
  -8   3   8        0.41        0.62      4.48 o 
  -7   3   8      180.46      172.63      6.05 o 
  -6   3   8        3.70        4.08      4.50 o 
  -5   3   8      475.02      494.34      7.04 o 
  -4   3   8       44.12       46.53      3.86 o 
  -3   3   8      139.84      154.28      3.86 o 
  -2   3   8       24.81       29.50      3.32 o 
  -1   3   8        5.69        3.22      2.22 o 
   0   3   8      113.57      109.85      2.16 o 
   1   3   8      633.97      660.17      5.16 o 
   2   3   8        6.43       13.61      2.13 o 
   3   3   8       54.29       59.72      1.98 o 
   4   3   8       42.92       43.01      1.65 o 
   5   3   8        0.18        0.43      0.69 o 
   6   3   8        9.07       13.22      1.35 o 
   7   3   8       19.84       17.06      1.43 o 
   8   3   8        5.51        5.99      1.57 o 
   9   3   8       24.36       29.16      3.95 o 
  10   3   8        0.80        7.73      5.65 o 
 -13   4   8        0.63       -2.69      5.53 o 
 -12   4   8        3.23        1.78      5.45 o 
 -11   4   8       52.28       54.37      9.52 o 
 -10   4   8        4.51        0.50      4.70 o 
  -9   4   8        0.23        0.66      3.74 o 
  -8   4   8       93.20       93.89      5.25 o 
  -7   4   8        1.85        5.85      5.70 o 
  -6   4   8       52.04       52.56      4.74 o 
  -5   4   8       68.40       71.75      4.49 o 
  -4   4   8        0.05       -0.51      3.23 o 
  -3   4   8      361.74      377.00      5.39 o 
  -2   4   8      162.65      160.31      3.57 o 
  -1   4   8      318.73      344.20      4.48 o 
   0   4   8       33.56       36.41      1.67 o 
   1   4   8        9.39        8.29      1.38 o 
   2   4   8      284.54      281.21      4.76 o 
   3   4   8       32.54       22.52      2.57 o 
   4   4   8       98.73       96.42      6.29 o 
   5   4   8      517.35      491.51      6.43 o 
   6   4   8      105.48       97.61      3.52 o 
   7   4   8        4.12        1.56      3.18 o 
   8   4   8        3.95        2.77      3.40 o 
   9   4   8       10.39       11.13      4.08 o 
  10   4   8        1.85        9.71      4.68 o 
 -13   5   8       27.38       24.80      5.67 o 
 -12   5   8       30.27       23.95      8.58 o 
 -11   5   8       12.95       10.31      4.53 o 
 -10   5   8        0.44       -0.85      4.97 o 
  -9   5   8        5.59        4.93      3.94 o 
  -8   5   8       33.84       36.68      4.41 o 
  -7   5   8       55.42       50.12      4.43 o 
  -6   5   8       19.86       16.49      5.31 o 
  -5   5   8        2.32        2.60      3.83 o 
  -4   5   8      128.07      140.41      4.66 o 
  -3   5   8       13.81       17.37      3.27 o 
  -2   5   8      225.89      232.32      4.30 o 
  -1   5   8      777.50      774.44      7.48 o 
   0   5   8        2.99        3.07      1.05 o 
   1   5   8        0.94        0.97      0.52 o 
   2   5   8       36.94       41.92      5.64 o 
   3   5   8      437.01      426.55      8.38 o 
   4   5   8      651.30      630.59      9.67 o 
   5   5   8      861.78      885.10     10.42 o 
   6   5   8       12.27       11.43      3.02 o 
   7   5   8       14.35       11.13      3.46 o 
   8   5   8       15.74       17.57      5.01 o 
   9   5   8        1.13       -2.30      3.91 o 
  10   5   8       27.73       35.99      4.79 o 
 -12   6   8       33.63       37.40      9.04 o 
 -11   6   8        0.01       -0.03      4.36 o 
 -10   6   8        1.57       -1.76      4.35 o 
  -9   6   8      150.56      157.21      5.95 o 
  -8   6   8      150.15      145.41      5.70 o 
  -7   6   8        1.19        1.51      3.42 o 
  -6   6   8       64.86       64.11      4.18 o 
  -5   6   8       16.59       15.26      3.34 o 
  -4   6   8      482.53      510.79      7.32 o 
  -3   6   8        8.74       12.85      2.43 o 
  -2   6   8      385.02      392.07      4.64 o 
  -1   6   8        0.85        0.54      0.31 o 
   0   6   8       15.70       18.92      1.78 o 
   1   6   8      138.05      134.91      3.66 o 
   2   6   8       38.15       46.02      7.25 o 
   3   6   8      343.29      351.61      7.63 o 
   4   6   8      261.46      266.91      8.75 o 
   5   6   8      105.64      112.35      6.92 o 
   6   6   8       15.39       15.75      2.75 o 
   7   6   8        0.13        1.02      2.84 o 
   8   6   8       22.01       17.23      4.43 o 
   9   6   8        4.53        3.96      4.47 o 
 -12   7   8       24.73       12.36      5.51 o 
 -11   7   8       20.86        8.46      5.01 o 
 -10   7   8        3.95        5.37      4.61 o 
  -9   7   8       13.59        9.34      3.93 o 
  -8   7   8        0.71        4.47      3.55 o 
  -7   7   8       91.79       89.38      5.56 o 
  -6   7   8      177.25      162.01      5.36 o 
  -5   7   8      270.80      265.91      5.33 o 
  -4   7   8     1106.31     1131.29      9.63 o 
  -3   7   8      295.12      293.77      4.52 o 
  -2   7   8       52.39       48.61      2.32 o 
  -1   7   8        0.00       -0.10      2.55 o 
   0   7   8        1.44        3.73      2.36 o 
   1   7   8       71.27       76.34      4.56 o 
   2   7   8       87.92       91.77      6.15 o 
   3   7   8       77.99       84.58      5.43 o 
   4   7   8       67.76       65.69      5.24 o 
   5   7   8       14.44       12.39      6.19 o 
   6   7   8       24.57       23.20     10.14 o 
   7   7   8       10.40        8.23      4.14 o 
   8   7   8        0.31        2.73      3.14 o 
   9   7   8        0.22        1.84      5.74 o 
 -11   8   8        0.40       -3.11      4.49 o 
 -10   8   8        0.61        2.26      4.37 o 
  -9   8   8       17.50       14.53      5.73 o 
  -8   8   8        5.69        2.79      3.51 o 
  -7   8   8        2.51       -2.10      3.54 o 
  -6   8   8       55.15       60.62      3.54 o 
  -5   8   8       63.51       68.32      3.78 o 
  -4   8   8       57.55       59.58      3.30 o 
  -3   8   8       40.74       38.53      2.79 o 
  -2   8   8        1.10        3.93      3.62 o 
  -1   8   8        0.13        1.25      2.27 o 
   0   8   8      132.59      129.22      3.83 o 
   1   8   8        7.67        9.23      1.43 o 
   2   8   8       97.95       93.30      5.49 o 
   3   8   8      181.01      181.10      6.34 o 
   4   8   8        1.14        0.65      4.63 o 
   5   8   8        3.05       -1.42      5.26 o 
   6   8   8        5.73        4.42      6.54 o 
   7   8   8        1.27       -0.33      5.08 o 
   8   8   8       14.02       12.58      6.17 o 
 -11   9   8        0.59       -1.51      4.28 o 
 -10   9   8        0.02        0.54      4.49 o 
  -9   9   8        9.91        6.15      4.06 o 
  -8   9   8       27.55       30.55      5.75 o 
  -7   9   8       15.11       14.12      3.41 o 
  -6   9   8       49.86       50.96      3.90 o 
  -5   9   8       56.51       56.22      3.07 o 
  -4   9   8       42.45       39.02      3.36 o 
  -3   9   8        3.69        4.54      2.92 o 
  -2   9   8       65.16       76.05      3.93 o 
  -1   9   8       20.72       14.72      3.39 o 
   0   9   8       81.76       76.09      3.34 o 
   1   9   8       10.51        9.37      1.95 o 
   2   9   8        6.93       10.29      5.48 o 
   3   9   8       10.98        9.24      6.64 o 
   4   9   8        6.07        0.89      7.95 o 
   5   9   8       10.01       11.86      7.13 o 
   6   9   8        0.14       -1.18      6.80 o 
   7   9   8        0.01       -4.52      6.48 o 
   8   9   8        0.85       -0.51      5.94 o 
 -10  10   8        1.52        0.11      4.36 o 
  -9  10   8       15.04        3.64      4.27 o 
  -8  10   8        0.56        0.79      3.51 o 
  -7  10   8       57.86       58.82      4.63 o 
  -6  10   8        0.02        1.31      2.81 o 
  -5  10   8       56.55       61.62      4.90 o 
  -4  10   8       54.72       53.29      3.47 o 
  -3  10   8      102.88      109.46      4.52 o 
  -2  10   8       12.47       10.61      4.50 o 
  -1  10   8      106.97      105.61      5.38 o 
   0  10   8       26.43       26.44      4.80 o 
   1  10   8      156.56      134.39      2.90 o 
   2  10   8       13.04        9.09      5.25 o 
   3  10   8        3.75        1.76      5.17 o 
   4  10   8       42.88       43.63      5.96 o 
   5  10   8        2.60        6.35      5.73 o 
   6  10   8        8.84       12.23      8.21 o 
   7  10   8        6.67        7.95      8.35 o 
  -9  11   8       14.93       10.05      4.87 o 
  -8  11   8        0.72        1.19      3.92 o 
  -7  11   8        7.26        4.38      3.68 o 
  -6  11   8        0.62       -1.26      2.98 o 
  -5  11   8        3.48        3.43      2.73 o 
  -4  11   8       37.49       40.14      4.92 o 
  -3  11   8      112.61      115.72      8.12 o 
  -2  11   8        8.02        8.28      3.98 o 
  -1  11   8       77.12       73.81      4.31 o 
   0  11   8        0.50       -2.29      2.42 o 
   1  11   8        0.11        0.62      1.75 o 
   2  11   8      110.82      106.29      6.53 o 
   3  11   8       29.41       15.75     12.88 o 
   4  11   8        0.15       -1.25      5.54 o 
   5  11   8        1.96       -0.34      6.85 o 
   6  11   8       40.42       38.37     16.02 o 
  -8  12   8       52.44       66.17      4.40 o 
  -7  12   8        0.40        1.08      3.99 o 
  -6  12   8        6.95        4.05      4.18 o 
  -5  12   8        3.27        1.06      4.26 o 
  -4  12   8        5.73        3.48      5.55 o 
  -3  12   8       93.30      107.01      6.71 o 
  -2  12   8        0.11        0.20      5.10 o 
  -1  12   8        4.16        1.88      2.77 o 
   0  12   8       28.52       31.09      3.88 o 
   1  12   8       23.77       24.48      6.44 o 
   2  12   8       20.80       35.02      5.94 o 
   3  12   8        0.36        0.86      6.66 o 
   4  12   8        9.22        9.63      8.93 o 
   5  12   8       25.05       14.47      6.81 o 
  -6  13   8        7.30       -2.18     10.78 o 
  -5  13   8        6.47       -0.03      6.71 o 
  -4  13   8        0.39        0.64      6.08 o 
  -3  13   8        3.20       -0.88      5.47 o 
  -2  13   8        3.05        0.44      7.03 o 
  -1  13   8       18.39       15.16      5.68 o 
   0  13   8        0.65        5.35      8.76 o 
   1  13   8       59.39       72.22      8.53 o 
   2  13   8        3.19        4.29      7.59 o 
   3  13   8        0.30        4.51      7.85 o 
  -3  14   8        5.90        5.81      6.18 o 
  -2  14   8       25.44        9.00      5.57 o 
  -1  14   8        0.04       -1.73      8.80 o 
   0  14   8        5.26        1.07      7.29 o 
 -13   0   9        0.44       -0.61     10.83 o 
 -11   0   9      150.39      173.40     10.93 o 
  -9   0   9        5.13        5.40      6.79 o 
  -7   0   9      282.87      279.48     10.02 o 
  -5   0   9      141.51      165.80      7.26 o 
  -3   0   9      420.65      460.25      8.19 o 
  -1   0   9       90.25       86.90      3.97 o 
   1   0   9       37.73       43.32      2.69 o 
   3   0   9       42.36       49.30      4.47 o 
   5   0   9      135.37      118.74      3.44 o 
   7   0   9        5.85        2.42      3.43 o 
   9   0   9        0.60        1.86      3.22 o 
 -13   1   9       16.51       11.82      5.52 o 
 -12   1   9        3.12        3.78      5.43 o 
 -11   1   9       14.73        6.45      6.41 o 
 -10   1   9        0.38        2.38      5.91 o 
  -9   1   9       14.40       21.85      5.99 o 
  -8   1   9       15.76       10.57      6.18 o 
  -7   1   9      108.56      103.67      5.85 o 
  -6   1   9      546.98      561.68      8.18 o 
  -5   1   9        4.57        7.44      3.93 o 
  -4   1   9      624.50      626.41      9.70 o 
  -3   1   9       17.24       18.92      2.96 o 
  -2   1   9       28.22       30.58      2.68 o 
  -1   1   9       98.66       91.34      2.95 o 
   0   1   9      141.35      128.97      3.34 o 
   1   1   9       94.14      102.19      2.37 o 
   2   1   9       76.05       71.28      2.62 o 
   3   1   9      198.71      199.69      3.74 o 
   4   1   9       38.09       43.34      1.95 o 
   5   1   9        6.75        4.60      1.66 o 
   6   1   9       76.85       65.23      2.17 o 
   7   1   9       54.82       47.77      2.06 o 
   8   1   9       11.23        3.45      2.40 o 
   9   1   9        5.54        0.99      1.97 o 
  10   1   9        1.86        1.44      3.57 o 
 -13   2   9        6.75        8.16      6.78 o 
 -12   2   9        2.30       -0.54      4.78 o 
 -11   2   9       10.81        7.97      5.94 o 
 -10   2   9       14.17       14.99      5.20 o 
  -9   2   9       10.61       17.27      4.92 o 
  -8   2   9      204.43      210.20      7.15 o 
  -7   2   9      381.78      388.08      7.67 o 
  -6   2   9        4.84        4.54      4.37 o 
  -5   2   9      220.14      234.01      5.97 o 
  -4   2   9      294.35      302.52      6.29 o 
  -3   2   9      172.26      188.13      4.55 o 
  -2   2   9      201.41      184.13      3.73 o 
  -1   2   9        5.91        4.64      2.53 o 
   0   2   9        9.29        8.98      1.98 o 
   1   2   9      555.72      573.13      5.24 o 
   2   2   9      591.43      623.85      6.24 o 
   3   2   9       64.09       65.24      1.76 o 
   4   2   9       49.63       52.80      2.74 o 
   5   2   9       96.89      104.49      3.14 o 
   6   2   9       27.79       32.17      1.95 o 
   7   2   9        1.56        0.58      1.96 o 
   8   2   9        6.26        6.44      1.64 o 
   9   2   9        0.33        0.49      2.88 o 
  10   2   9        7.87       -0.86      4.07 o 
 -13   3   9        0.03       -2.93      5.51 o 
 -12   3   9       78.93       96.56      8.22 o 
 -11   3   9       28.75       25.04      9.45 o 
 -10   3   9       28.24       25.56      6.62 o 
  -9   3   9       58.15       59.77      5.28 o 
  -8   3   9       26.14       25.23      5.36 o 
  -7   3   9        3.22        0.10      4.40 o 
  -6   3   9       75.80       78.87      5.60 o 
  -5   3   9      200.82      224.68      5.65 o 
  -4   3   9      100.02      103.25      5.11 o 
  -3   3   9        3.56        5.24      3.02 o 
  -2   3   9       16.60       15.94      2.69 o 
  -1   3   9        4.69        9.11      2.60 o 
   0   3   9        6.54        5.31      1.71 o 
   1   3   9      172.83      181.98      2.87 o 
   2   3   9      496.95      478.67      7.28 o 
   3   3   9      103.87       92.84      1.81 o 
   4   3   9      138.29      126.05      1.78 o 
   5   3   9       78.75       82.00      1.79 o 
   6   3   9       79.47       75.65      2.38 o 
   7   3   9        4.78        3.30      1.34 o 
   8   3   9       33.56       35.49      3.60 o 
   9   3   9        1.33        0.64      3.09 o 
  10   3   9        1.00        2.26      3.72 o 
 -13   4   9        0.02        0.72      5.77 o 
 -12   4   9        5.32        5.17      5.48 o 
 -11   4   9        8.07        4.58      5.33 o 
 -10   4   9       16.94       10.42      5.03 o 
  -9   4   9        2.21        1.56      4.47 o 
  -8   4   9       20.79       20.83      5.69 o 
  -7   4   9        0.01       -2.63      4.85 o 
  -6   4   9       52.84       61.02      6.93 o 
  -5   4   9       27.05       29.91      4.34 o 
  -4   4   9        0.09       -0.08      3.71 o 
  -3   4   9       58.96       58.68      4.28 o 
  -2   4   9        4.46        4.11      3.26 o 
  -1   4   9       51.89       52.69      3.05 o 
   0   4   9        2.81       -0.13      1.55 o 
   1   4   9      103.31      100.51      1.91 o 
   2   4   9      355.25      363.56      3.63 o 
   3   4   9       49.41       46.03      2.90 o 
   4   4   9     1059.47     1090.28     21.60 o 
   5   4   9       80.50       90.94      5.25 o 
   6   4   9       22.19       24.31      3.47 o 
   7   4   9       22.97       27.27      3.61 o 
   8   4   9        0.57       -2.25      3.03 o 
   9   4   9        0.10        0.25      3.22 o 
 -12   5   9        0.51       -1.52      5.79 o 
 -11   5   9        0.11        0.56      5.06 o 
 -10   5   9        1.09        2.53      4.20 o 
  -9   5   9       26.73       15.19      4.30 o 
  -8   5   9      193.31      192.33      5.23 o 
  -7   5   9      240.99      250.51      6.35 o 
  -6   5   9       58.95       57.62      5.88 o 
  -5   5   9       28.86       37.17      5.02 o 
  -4   5   9        5.36        7.69      4.76 o 
  -3   5   9      213.12      238.02      5.31 o 
  -2   5   9       83.61       87.11      4.14 o 
  -1   5   9       29.36       28.83      2.55 o 
   0   5   9      394.99      402.79      4.36 o 
   1   5   9        0.95        1.61      0.86 o 
   2   5   9       80.39       80.39      6.16 o 
   3   5   9      478.09      490.01     14.52 o 
   4   5   9      242.67      254.04      7.39 o 
   5   5   9       86.53       93.28      5.25 o 
   6   5   9       13.57       12.64      4.90 o 
   7   5   9        8.54        8.36      3.64 o 
   8   5   9       92.74       96.10      5.18 o 
   9   5   9       84.95      100.10      4.86 o 
 -12   6   9       12.90        8.63      6.08 o 
 -11   6   9        0.88       -0.95      5.07 o 
 -10   6   9        9.18        4.94      4.65 o 
  -9   6   9        9.16        5.69      4.41 o 
  -8   6   9       37.54       42.17      4.12 o 
  -7   6   9       50.36       59.79      3.92 o 
  -6   6   9       74.30       68.84      4.13 o 
  -5   6   9      757.09      806.20      9.06 o 
  -4   6   9       56.29       57.69      3.39 o 
  -3   6   9       82.80       77.23      2.87 o 
  -2   6   9        4.13        3.08      1.74 o 
  -1   6   9        9.33        5.37      0.94 o 
   0   6   9      337.95      356.25      5.12 o 
   1   6   9       39.66       41.48      1.65 o 
   2   6   9        8.24        7.58      5.88 o 
   3   6   9      460.73      483.23     10.16 o 
   4   6   9       12.40       19.82      4.64 o 
   5   6   9        0.04        2.78      4.39 o 
   6   6   9       53.72       76.98      7.34 o 
   7   6   9       12.12       14.39      5.76 o 
   8   6   9       23.51       34.31      3.91 o 
   9   6   9        5.60        4.98      4.98 o 
 -12   7   9        5.49        2.76      6.85 o 
 -11   7   9        0.01       -1.55      4.78 o 
 -10   7   9        6.67        5.50      4.19 o 
  -9   7   9        3.90        1.95      4.46 o 
  -8   7   9        1.28        3.28      3.62 o 
  -7   7   9        4.69        2.07      3.27 o 
  -6   7   9        0.38       -0.56      3.15 o 
  -5   7   9        0.81        0.56      2.66 o 
  -4   7   9      330.37      326.98      4.91 o 
  -3   7   9       38.02       36.08      2.73 o 
  -2   7   9      182.14      171.67      5.94 o 
  -1   7   9       43.24       38.81      3.91 o 
   0   7   9       14.79       16.36      2.78 o 
   1   7   9        3.77        7.35      5.76 o 
   2   7   9       41.41       54.04      5.04 o 
   3   7   9        0.50        2.64      4.87 o 
   4   7   9      127.28      132.95      6.01 o 
   5   7   9       78.02       80.65      5.79 o 
   6   7   9       25.15       34.37      5.26 o 
   7   7   9        0.15        2.33      4.99 o 
   8   7   9       20.69       21.28      8.84 o 
 -11   8   9        2.15        1.13      4.35 o 
 -10   8   9       41.53       41.22     13.98 o 
  -9   8   9        3.50        1.54      5.08 o 
  -8   8   9       42.88       37.48      7.02 o 
  -7   8   9       15.70       13.64      4.00 o 
  -6   8   9      165.64      173.97      6.42 o 
  -5   8   9       72.27       59.18      3.31 o 
  -4   8   9       86.65       88.22      3.58 o 
  -3   8   9       26.41       24.02      1.77 o 
  -2   8   9        9.66        7.31      3.15 o 
  -1   8   9       33.29       32.87      3.60 o 
   0   8   9        2.66        2.36      2.01 o 
   1   8   9        5.23        2.54      5.60 o 
   2   8   9       11.14       10.97      4.86 o 
   3   8   9        8.70       13.21      5.64 o 
   4   8   9        1.44        2.36      4.94 o 
   5   8   9       41.66       43.07     10.15 o 
   6   8   9        3.24        1.47      5.13 o 
   7   8   9       13.33       11.88      5.77 o 
   8   8   9        0.82        1.85      5.85 o 
 -10   9   9       11.41        4.22      4.84 o 
  -9   9   9        0.42       -0.49      3.49 o 
  -8   9   9        1.46       -0.78      3.40 o 
  -7   9   9      121.89      134.85      4.63 o 
  -6   9   9       38.53       46.45      3.61 o 
  -5   9   9        2.95        3.45      2.49 o 
  -4   9   9        5.50        3.82      1.98 o 
  -3   9   9        0.26        0.15      1.10 o 
  -2   9   9      103.34      104.47      3.73 o 
  -1   9   9       85.15       83.87      2.82 o 
   0   9   9        1.63        0.05      3.01 o 
   1   9   9        0.13       -3.10      6.11 o 
   2   9   9       72.24       76.31      5.88 o 
   3   9   9       67.31       79.99      6.12 o 
   4   9   9       38.00       54.28      6.56 o 
   5   9   9        4.12       -0.51      5.67 o 
   6   9   9        0.13        4.87      5.60 o 
   7   9   9        0.12        1.58      5.89 o 
  -9  10   9        5.84        1.30      3.86 o 
  -8  10   9       27.15       25.42      7.24 o 
  -7  10   9        8.56        7.88      3.32 o 
  -6  10   9        0.17        3.12      2.87 o 
  -5  10   9        8.71        2.56      2.40 o 
  -4  10   9        0.11       -1.47      2.40 o 
  -3  10   9       94.42      102.71      6.88 o 
  -2  10   9        0.07        1.95      3.20 o 
  -1  10   9      100.54      105.80      4.65 o 
   0  10   9       34.05        3.47      4.06 o 
   1  10   9      107.35      112.75      7.18 o 
   2  10   9        0.10       -3.73      5.79 o 
   3  10   9        1.71        0.31      5.04 o 
   4  10   9        3.65       10.59     12.20 o 
   5  10   9       37.06       45.76      9.85 o 
   6  10   9        1.63       -0.75     11.32 o 
  -8  11   9        0.09        1.77      3.58 o 
  -7  11   9        3.47        2.15      3.37 o 
  -6  11   9        7.80        5.58      4.14 o 
  -5  11   9       18.00       11.19      2.71 o 
  -4  11   9        1.61        4.27      6.06 o 
  -3  11   9        0.16        1.72      3.45 o 
  -2  11   9       33.57       26.97      7.69 o 
  -1  11   9       21.41       24.09      8.04 o 
   0  11   9       36.25       28.81      4.36 o 
   1  11   9        3.67        9.18      5.47 o 
   2  11   9        1.65        2.12      6.41 o 
   3  11   9       12.79       16.91      8.46 o 
   4  11   9       60.14       78.53      8.39 o 
   5  11   9        0.14        1.85      6.18 o 
  -7  12   9        0.93        2.59      5.31 o 
  -6  12   9       10.80        2.20      6.30 o 
  -5  12   9        4.88        0.85      4.55 o 
  -4  12   9        9.66       10.55      7.05 o 
  -3  12   9        1.06        1.12      5.57 o 
  -2  12   9       13.75        7.88      4.41 o 
  -1  12   9        7.98        2.33      2.90 o 
   0  12   9       13.91       10.04      6.29 o 
   1  12   9        0.32        3.36      5.53 o 
   2  12   9        1.79        1.96      7.08 o 
   3  12   9        9.87       10.33     11.99 o 
   4  12   9        0.11        1.99      8.08 o 
  -5  13   9        5.15        6.45      7.47 o 
  -4  13   9        0.00        1.27      6.40 o 
  -3  13   9        0.05       -5.56      7.11 o 
  -2  13   9        0.27        0.58      4.35 o 
  -1  13   9        3.03        2.89      7.10 o 
   0  13   9        0.33        1.39      8.77 o 
   1  13   9        4.15       -0.65      7.41 o 
   2  13   9        0.36       -2.06      7.98 o 
 -12   0  10       20.21       12.41     11.92 o 
 -10   0  10        4.10        4.98      7.26 o 
  -8   0  10       17.30        8.99      7.07 o 
  -6   0  10      675.62      692.61     18.84 o 
  -4   0  10      740.80      722.64     13.03 o 
  -2   0  10      279.27      236.00      7.65 o 
   0   0  10        1.07        5.52      3.23 o 
   2   0  10      176.20      165.16      4.97 o 
   4   0  10      182.64      194.78      4.42 o 
   6   0  10       46.60       39.46      3.28 o 
   8   0  10       42.89       36.69      5.14 o 
 -13   1  10        3.93       -0.41      6.77 o 
 -12   1  10       15.18        7.45      6.44 o 
 -11   1  10       14.57        5.96      6.04 o 
 -10   1  10        1.54       -0.47      5.75 o 
  -9   1  10       22.93       24.60      5.19 o 
  -8   1  10       11.82        7.96      5.28 o 
  -7   1  10       40.92       34.60      7.15 o 
  -6   1  10        1.09        3.46      4.49 o 
  -5   1  10      152.76      156.53      5.25 o 
  -4   1  10        7.97        6.90      4.38 o 
  -3   1  10        1.74        2.94      3.01 o 
  -2   1  10      117.12      124.63      3.66 o 
  -1   1  10        3.32        8.18      2.51 o 
   0   1  10        3.41        2.12      2.20 o 
   1   1  10     1264.03     1325.61      9.59 o 
   2   1  10      181.80      184.10      3.61 o 
   3   1  10      120.51      125.14      2.89 o 
   4   1  10        0.76        2.18      1.92 o 
   5   1  10       11.59       12.38      1.65 o 
   6   1  10       28.40       27.13      2.17 o 
   7   1  10       17.84       20.98      2.99 o 
   8   1  10        6.23        2.77      1.94 o 
   9   1  10        0.44       -0.01      3.02 o 
 -13   2  10       11.27        8.71      5.81 o 
 -12   2  10        2.81        3.55      7.38 o 
 -11   2  10       46.31       51.11     11.25 o 
 -10   2  10        0.36        1.47      5.45 o 
  -9   2  10        4.03        6.96      5.33 o 
  -8   2  10       61.33       60.72      5.83 o 
  -7   2  10        1.37        2.11      5.13 o 
  -6   2  10        2.27        1.14      4.38 o 
  -5   2  10       11.16       19.56      4.23 o 
  -4   2  10      318.05      320.55      7.34 o 
  -3   2  10      117.90      117.38      4.44 o 
  -2   2  10       52.00       50.48      3.19 o 
  -1   2  10      290.49      280.26      4.37 o 
   0   2  10       45.93       48.26      2.42 o 
   1   2  10       46.95       48.98      2.72 o 
   2   2  10      541.12      521.95      5.96 o 
   3   2  10       17.14       12.77      1.59 o 
   4   2  10        0.67       -0.80      1.43 o 
   5   2  10       27.57       30.99      1.81 o 
   6   2  10        0.73       -0.59      1.26 o 
   7   2  10        0.35        0.78      1.67 o 
   8   2  10       10.39        8.24      4.14 o 
   9   2  10        0.72       -0.76      3.01 o 
 -13   3  10        7.49        1.18      5.46 o 
 -12   3  10        8.47        5.07      5.65 o 
 -11   3  10        1.15       -1.80      4.65 o 
 -10   3  10        3.64        3.75      5.11 o 
  -9   3  10       24.92       26.96      5.76 o 
  -8   3  10       20.41       21.04      4.85 o 
  -7   3  10       54.08       59.80      5.66 o 
  -6   3  10      108.47       97.59      5.54 o 
  -5   3  10       13.21       11.76      4.56 o 
  -4   3  10      100.06      106.58      5.01 o 
  -3   3  10      237.87      245.27      5.75 o 
  -2   3  10       12.31       21.29      3.70 o 
  -1   3  10        4.90        4.89      2.53 o 
   0   3  10      313.83      313.84      5.30 o 
   1   3  10        0.21        0.85      1.61 o 
   2   3  10      111.92      119.42      2.69 o 
   3   3  10       36.47       37.52      1.43 o 
   4   3  10        2.15        3.24      1.18 o 
   5   3  10      103.22       87.47      3.93 o 
   6   3  10        8.74        7.72      0.91 o 
   7   3  10        0.04        4.58      4.20 o 
   8   3  10        0.73       -1.10      3.09 o 
   9   3  10        0.35        2.21      3.79 o 
 -12   4  10        5.09        4.46      5.64 o 
 -11   4  10       11.25        9.50      5.08 o 
 -10   4  10       21.94       12.85      5.16 o 
  -9   4  10       32.08       38.16      9.97 o 
  -8   4  10        0.01        1.79      4.50 o 
  -7   4  10        0.22        0.37      4.16 o 
  -6   4  10      195.90      208.71      6.66 o 
  -5   4  10       79.01       80.38      4.91 o 
  -4   4  10      115.35      122.80      6.47 o 
  -3   4  10       25.75       36.99      4.10 o 
  -2   4  10      412.90      439.10      7.11 o 
  -1   4  10       18.28       16.67      2.77 o 
   0   4  10       15.39       14.43      1.90 o 
   1   4  10      210.92      213.73      2.66 o 
   2   4  10       19.30       18.17      1.10 o 
   3   4  10      162.86      162.85      4.69 o 
   4   4  10       30.29       37.06      3.22 o 
   5   4  10       17.78       22.57      4.45 o 
   6   4  10       10.29       11.14      4.40 o 
   7   4  10       53.45       62.44      4.77 o 
   8   4  10        0.28        1.90      4.18 o 
   9   4  10       58.09       69.16      5.19 o 
 -12   5  10        4.44        4.24      6.06 o 
 -11   5  10        0.17       -0.18      4.07 o 
 -10   5  10        4.07        3.02      4.64 o 
  -9   5  10        0.39        3.49      4.47 o 
  -8   5  10       90.86       87.22      5.98 o 
  -7   5  10       76.82       67.45      4.91 o 
  -6   5  10      148.10      162.08      6.57 o 
  -5   5  10       76.12       80.58      5.80 o 
  -4   5  10      256.74      255.50      6.09 o 
  -3   5  10       60.76       65.86      5.61 o 
  -2   5  10        0.02        2.00      2.72 o 
  -1   5  10      152.20      150.26      3.64 o 
   0   5  10       91.57       93.57      2.29 o 
   1   5  10      147.34      153.07      3.90 o 
   2   5  10      255.17      266.37      5.18 o 
   3   5  10      388.52      407.23     12.29 o 
   4   5  10        1.71        5.00      5.70 o 
   5   5  10      145.44      153.49      6.02 o 
   6   5  10        2.58        0.00      3.96 o 
   7   5  10        1.98        1.26      4.73 o 
   8   5  10       44.28       53.85      6.31 o 
 -12   6  10        3.51        3.08      5.94 o 
 -11   6  10        2.76        3.32      4.68 o 
 -10   6  10        7.44        6.35      4.33 o 
  -9   6  10        0.02        0.33      3.73 o 
  -8   6  10       20.11       20.15      4.49 o 
  -7   6  10       12.24       12.01      3.63 o 
  -6   6  10      165.66      164.28      4.50 o 
  -5   6  10        0.51        2.46      3.49 o 
  -4   6  10        0.04        1.66      4.10 o 
  -3   6  10      215.62      214.70      5.04 o 
  -2   6  10      117.79      112.22      3.91 o 
  -1   6  10        4.13        0.95      1.79 o 
   0   6  10        7.83        6.85      2.01 o 
   1   6  10        0.86        0.83      1.32 o 
   2   6  10       17.39       18.31      6.11 o 
   3   6  10        7.97       12.25      5.22 o 
   4   6  10        0.04       -0.12      4.48 o 
   5   6  10       30.55       27.35      9.55 o 
   6   6  10       14.92       18.52      4.86 o 
   7   6  10       10.95       10.93      5.27 o 
   8   6  10       58.58       78.19      6.24 o 
 -11   7  10        0.01        2.90      4.62 o 
 -10   7  10        0.95       -0.26      4.09 o 
  -9   7  10        0.38       -1.48      3.85 o 
  -8   7  10       21.62       16.17      5.84 o 
  -7   7  10       37.15       36.06      4.58 o 
  -6   7  10      127.65      142.30      4.39 o 
  -5   7  10      145.01      146.45      5.31 o 
  -4   7  10        9.93        8.64      2.91 o 
  -3   7  10        0.11        0.07      1.70 o 
  -2   7  10      197.69      202.08      4.65 o 
  -1   7  10        1.76        1.39      2.39 o 
   0   7  10       52.28       53.89      4.65 o 
   1   7  10        0.94        1.18      6.47 o 
   2   7  10       83.42      104.48      8.29 o 
   3   7  10        0.56        0.54      4.46 o 
   4   7  10       24.97        3.39      5.39 o 
   5   7  10        8.55        4.98      4.95 o 
   6   7  10        0.02       -0.17      4.66 o 
   7   7  10       14.32       18.16      6.85 o 
   8   7  10       53.64       76.31      6.66 o 
 -11   8  10        2.58        2.97      6.25 o 
 -10   8  10        5.06       -0.52      4.51 o 
  -9   8  10       15.52       12.24      4.33 o 
  -8   8  10       20.31       12.31      4.62 o 
  -7   8  10       46.22       44.05      6.67 o 
  -6   8  10      112.17      114.63      4.20 o 
  -5   8  10       23.02       21.46      2.78 o 
  -4   8  10       53.16       57.02      3.30 o 
  -3   8  10       45.73       42.69      2.72 o 
  -2   8  10       30.49       29.85      2.91 o 
  -1   8  10      164.41      158.43      3.65 o 
   0   8  10      101.45       94.09      7.86 o 
   1   8  10      139.41      145.62      9.26 o 
   2   8  10        0.03        0.66      4.60 o 
   3   8  10        8.33        5.07      5.11 o 
   4   8  10        8.63        7.78      5.25 o 
   5   8  10        1.70       -0.97      4.96 o 
   6   8  10        2.84        2.88      5.29 o 
   7   8  10        0.26       -1.25      6.69 o 
 -10   9  10        1.26       -1.22      4.75 o 
  -9   9  10        0.65        0.01      3.63 o 
  -8   9  10       18.23       14.53      4.61 o 
  -7   9  10       12.12        6.41      3.93 o 
  -6   9  10        5.49        9.44      3.10 o 
  -5   9  10        0.46       -0.94      2.86 o 
  -4   9  10       40.34       40.08      2.85 o 
  -3   9  10      113.37      121.83      5.09 o 
  -2   9  10        0.28        0.13      3.52 o 
  -1   9  10        6.48        6.58      2.01 o 
   0   9  10        8.16       11.40      2.79 o 
   1   9  10        1.68       -3.60      7.54 o 
   2   9  10       82.68       86.26      6.21 o 
   3   9  10       20.11       19.14      8.58 o 
   4   9  10        0.05       -3.88      5.26 o 
   5   9  10       21.87       29.59     11.65 o 
   6   9  10        4.18        6.13      5.84 o 
  -9  10  10        0.89       -1.72      4.52 o 
  -8  10  10       58.88       62.30      4.24 o 
  -7  10  10        9.69        7.85      3.38 o 
  -6  10  10       14.69       15.91      3.79 o 
  -5  10  10      149.06      155.12      5.30 o 
  -4  10  10       61.63       59.28      8.55 o 
  -3  10  10      103.66      117.60      6.24 o 
  -2  10  10        0.63        2.92      2.64 o 
  -1  10  10       45.45       48.90      8.67 o 
   0  10  10       33.86       32.55      2.02 o 
   1  10  10        0.01       -1.96      5.86 o 
   2  10  10       56.58       53.76      6.27 o 
   3  10  10       59.30       78.80      8.20 o 
   4  10  10        7.25       13.05      9.08 o 
  -8  11  10        3.59        3.97      3.80 o 
  -7  11  10        4.36        3.58      4.08 o 
  -6  11  10        0.21       -0.89      4.15 o 
  -5  11  10       68.81       86.09      7.02 o 
  -4  11  10        3.48        5.01      4.20 o 
  -3  11  10        8.62        7.88      3.64 o 
  -2  11  10        4.18        2.47      4.74 o 
  -1  11  10        5.25        3.43      2.98 o 
   0  11  10       63.22       66.78      7.77 o 
   1  11  10        2.52        0.80      5.38 o 
   2  11  10        1.43        0.85      5.54 o 
   3  11  10        0.29        1.29      6.78 o 
   4  11  10       44.96       69.06      7.24 o 
  -7  12  10       14.69        0.55     10.07 o 
  -6  12  10        0.81        1.43      5.16 o 
  -5  12  10       24.71       29.26     10.63 o 
  -4  12  10       40.79       41.60     11.94 o 
  -3  12  10        0.89       -0.28      4.17 o 
  -2  12  10        4.70        5.04      4.99 o 
  -1  12  10        0.38        2.51      8.55 o 
   0  12  10        9.58        3.85      7.66 o 
   1  12  10        0.50        0.45      7.26 o 
   2  12  10        0.50        4.52     11.18 o 
   3  12  10        0.47        3.22      8.01 o 
  -4  13  10        6.76        6.42      6.09 o 
  -3  13  10        5.25        7.09      5.41 o 
  -2  13  10       18.92        0.58     11.03 o 
  -1  13  10        9.30        4.82      7.94 o 
   0  13  10        8.75        5.19      7.97 o 
   1  13  10        2.28        6.13     12.40 o 
 -13   0  11       10.01        2.14      9.17 o 
 -11   0  11        8.36        4.79      8.01 o 
  -9   0  11       70.84       78.65     10.14 o 
  -7   0  11       27.21       29.82      7.07 o 
  -5   0  11      124.93      122.67     10.50 o 
  -3   0  11      342.71      359.17      9.53 o 
  -1   0  11      167.06      168.58      7.97 o 
   1   0  11       11.11        7.61      4.27 o 
   3   0  11       45.41       47.67      2.91 o 
   5   0  11        1.00        0.28      2.56 o 
   7   0  11       29.43       27.00      3.42 o 
 -13   1  11        8.48        3.52      6.57 o 
 -12   1  11        1.20        0.77      5.69 o 
 -11   1  11       34.35       28.47     14.10 o 
 -10   1  11        2.98        1.90      5.18 o 
  -9   1  11        9.89        8.34      5.17 o 
  -8   1  11       63.04       58.48      5.79 o 
  -7   1  11       71.02       71.71      5.38 o 
  -6   1  11      394.76      374.87      9.35 o 
  -5   1  11      156.79      158.49      6.42 o 
  -4   1  11       48.28       58.85      4.45 o 
  -3   1  11      119.17      103.75      4.96 o 
  -2   1  11      299.75      298.76      5.04 o 
  -1   1  11      111.66      126.91      3.63 o 
   0   1  11       80.38       83.56      2.81 o 
   1   1  11       52.11       55.95      2.68 o 
   2   1  11       26.95       32.23      2.73 o 
   3   1  11        4.80        5.99      1.81 o 
   4   1  11        1.14        2.77      1.91 o 
   5   1  11        0.39       -1.11      1.74 o 
   6   1  11       50.26       53.24      2.25 o 
   7   1  11        4.23        0.50      1.61 o 
   8   1  11        0.08        0.62      2.84 o 
   9   1  11        5.14        4.32      4.35 o 
 -13   2  11        1.74       -1.58      5.90 o 
 -12   2  11       10.66        7.41      6.08 o 
 -11   2  11        6.76        3.00      5.56 o 
 -10   2  11        1.49        1.90      5.16 o 
  -9   2  11        3.22        3.12      5.44 o 
  -8   2  11       79.94       83.60      6.59 o 
  -7   2  11      215.51      233.79      7.56 o 
  -6   2  11      253.17      260.34      7.69 o 
  -5   2  11       51.57       59.72      5.31 o 
  -4   2  11      213.55      224.18      5.72 o 
  -3   2  11       15.76       12.75      4.74 o 
  -2   2  11      221.57      221.77      4.87 o 
  -1   2  11        3.91        3.77      2.61 o 
   0   2  11        4.28        5.89      1.96 o 
   1   2  11       74.63       78.03      2.66 o 
   2   2  11      315.17      311.59      4.49 o 
   3   2  11       23.47       24.41      2.15 o 
   4   2  11       77.19       77.55      1.93 o 
   5   2  11        3.68        3.24      1.65 o 
   6   2  11       70.17       66.24      2.17 o 
   7   2  11        4.37        1.56      3.71 o 
   8   2  11        0.01        2.40      3.86 o 
   9   2  11       65.49       71.95      4.89 o 
 -12   3  11        0.67       -0.24      5.97 o 
 -11   3  11        9.76        0.53      6.45 o 
 -10   3  11       15.32       10.19      5.89 o 
  -9   3  11       58.96       75.39      5.80 o 
  -8   3  11       64.65       73.64      6.02 o 
  -7   3  11       89.03       85.42      5.29 o 
  -6   3  11       29.64       24.44      4.77 o 
  -5   3  11       49.00       47.00      4.73 o 
  -4   3  11       37.82       38.42      4.68 o 
  -3   3  11      236.33      264.38      5.76 o 
  -2   3  11      142.12      154.95      4.71 o 
  -1   3  11       10.09       15.05      6.46 o 
   0   3  11       36.27       44.73      2.57 o 
   1   3  11      212.64      223.49      3.37 o 
   2   3  11        6.49        7.87      1.95 o 
   3   3  11      121.92      120.37      3.07 o 
   4   3  11       75.34       70.84      3.36 o 
   5   3  11       69.48       61.49      2.69 o 
   6   3  11        0.00       -1.26      3.89 o 
   7   3  11        4.95        7.20      4.33 o 
   8   3  11        6.47        2.47      3.89 o 
 -12   4  11        5.83        1.32      5.31 o 
 -11   4  11        9.81        5.70      4.91 o 
 -10   4  11       10.12        3.14      5.72 o 
  -9   4  11       30.65       41.81      5.54 o 
  -8   4  11      324.18      346.29      7.60 o 
  -7   4  11        0.00       -2.26      4.25 o 
  -6   4  11      121.89      117.90      5.38 o 
  -5   4  11       41.35       46.64      5.02 o 
  -4   4  11        2.26        2.51      4.18 o 
  -3   4  11       78.50       85.45      4.68 o 
  -2   4  11      105.13      118.34      4.29 o 
  -1   4  11        2.83        1.80      2.34 o 
   0   4  11      376.75      359.11      3.98 o 
   1   4  11       12.08       12.92      1.59 o 
   2   4  11        1.19        0.64      1.13 o 
   3   4  11      666.04      671.59      7.54 o 
   4   4  11        0.31        2.07      2.95 o 
   5   4  11       27.49       28.33      8.79 o 
   6   4  11        4.46        2.34      4.89 o 
   7   4  11      120.75      144.71      6.96 o 
   8   4  11       59.35       76.35      5.66 o 
 -12   5  11        2.19        0.88      5.54 o 
 -11   5  11        0.15        1.94      4.99 o 
 -10   5  11        0.24       -0.68      4.79 o 
  -9   5  11       14.48        7.66      4.45 o 
  -8   5  11       15.15       19.37      5.04 o 
  -7   5  11       16.91       22.84      7.60 o 
  -6   5  11       13.85        7.03      4.42 o 
  -5   5  11       14.95       16.14      4.33 o 
  -4   5  11       72.66       81.79      7.98 o 
  -3   5  11        1.11        2.11      3.66 o 
  -2   5  11       60.03       62.62      4.12 o 
  -1   5  11       86.81       85.87      2.25 o 
   0   5  11        0.00       -0.63      1.43 o 
   1   5  11      421.40      413.70      6.94 o 
   2   5  11       35.95       35.09      5.84 o 
   3   5  11       25.59       23.55      4.84 o 
   4   5  11       93.22       94.41      9.25 o 
   5   5  11       46.16       46.29     14.91 o 
   6   5  11       40.79       46.11      5.46 o 
   7   5  11        2.53        0.74      4.38 o 
   8   5  11        1.77       -1.18      5.49 o 
 -11   6  11        4.83        3.13      5.24 o 
 -10   6  11        0.28        1.14      4.23 o 
  -9   6  11        0.00        1.63      4.75 o 
  -8   6  11        0.31       -2.00      3.70 o 
  -7   6  11        0.17        0.62      3.88 o 
  -6   6  11       60.50       72.26      4.84 o 
  -5   6  11      129.25      129.67      5.47 o 
  -4   6  11       34.53       36.49      4.11 o 
  -3   6  11       98.60      115.65      4.26 o 
  -2   6  11       37.59       43.47      4.95 o 
  -1   6  11       41.32       43.87      5.19 o 
   0   6  11       17.86       17.84      1.44 o 
   1   6  11        5.83        5.89      0.55 o 
   2   6  11      349.82      369.60     11.10 o 
   3   6  11        2.08       -1.08      4.76 o 
   4   6  11       54.92       65.33      5.24 o 
   5   6  11       20.82       17.95      7.47 o 
   6   6  11        3.65        8.35      6.02 o 
   7   6  11       43.46       62.85      5.81 o 
 -11   7  11       16.21       25.82     12.41 o 
 -10   7  11        4.97        3.16      4.54 o 
  -9   7  11        1.56        0.01      3.70 o 
  -8   7  11       10.69        5.08      3.75 o 
  -7   7  11      122.23      121.53      4.83 o 
  -6   7  11       15.05       17.43      3.67 o 
  -5   7  11        0.59        1.11      2.95 o 
  -4   7  11       36.26       39.02      3.06 o 
  -3   7  11       29.82       27.18      2.04 o 
  -2   7  11       98.33       84.90      5.57 o 
  -1   7  11      312.65      302.24      7.95 o 
   0   7  11       84.84       85.08      2.62 o 
   1   7  11        2.81        4.15      6.00 o 
   2   7  11        2.69        0.12      5.59 o 
   3   7  11       27.03       10.22      9.78 o 
   4   7  11        0.97        1.69      4.81 o 
   5   7  11       11.80        3.69      5.02 o 
   6   7  11        0.85       -1.36      6.12 o 
   7   7  11        0.01       -1.50      5.21 o 
 -10   8  11        6.38        3.58      4.51 o 
  -9   8  11        1.17       -0.51      3.78 o 
  -8   8  11        4.01        3.61      3.70 o 
  -7   8  11       16.31       10.31      4.10 o 
  -6   8  11        9.10        5.43      3.58 o 
  -5   8  11       24.08       25.67      2.99 o 
  -4   8  11       21.21       15.81      2.75 o 
  -3   8  11        8.66        7.78      1.86 o 
  -2   8  11       49.51       46.42      3.68 o 
  -1   8  11        0.02        0.32      2.36 o 
   0   8  11        3.51        4.61      1.55 o 
   1   8  11        6.89        6.84      6.34 o 
   2   8  11        1.09       -2.02      4.91 o 
   3   8  11       21.42        8.64      7.62 o 
   4   8  11       16.19        4.38      5.31 o 
   5   8  11        2.02       -3.60      5.37 o 
   6   8  11       27.16       25.61      7.32 o 
 -10   9  11        0.04        1.75      5.80 o 
  -9   9  11       13.01        6.42      4.14 o 
  -8   9  11       17.63       13.23      4.61 o 
  -7   9  11       10.18        7.71      3.51 o 
  -6   9  11        1.07        1.32      3.48 o 
  -5   9  11        5.78        3.50      2.35 o 
  -4   9  11        1.99        1.57      2.52 o 
  -3   9  11       10.31        9.64      5.15 o 
  -2   9  11       23.18       25.73      6.06 o 
  -1   9  11      112.31      102.43      4.06 o 
   0   9  11       71.27       63.27      3.18 o 
   1   9  11        0.15       -1.28      6.48 o 
   2   9  11       53.99       64.97      6.20 o 
   3   9  11        2.14        4.18      5.41 o 
   4   9  11       20.43       15.87      7.51 o 
   5   9  11        0.87       -0.38      5.57 o 
   6   9  11        0.86        3.84      7.24 o 
  -9  10  11       24.58        9.73      4.54 o 
  -8  10  11        5.98        2.24      4.32 o 
  -7  10  11        0.28        0.66      2.98 o 
  -6  10  11       12.88        7.51      2.88 o 
  -5  10  11       11.87        6.80      3.98 o 
  -4  10  11        8.94        6.47      3.76 o 
  -3  10  11       35.34       39.12      5.16 o 
  -2  10  11       54.09       53.67      3.36 o 
  -1  10  11        0.45        0.46      2.61 o 
   0  10  11        0.10        6.99      7.07 o 
   1  10  11        4.74        2.88      5.61 o 
   2  10  11        0.85        2.68      8.35 o 
   3  10  11       10.16       11.64      7.73 o 
   4  10  11        2.07        1.84     16.49 o 
   5  10  11        6.86        1.43      6.89 o 
  -7  11  11       35.00       36.02      9.37 o 
  -6  11  11       32.97       41.39      9.88 o 
  -5  11  11        2.74        3.38      6.06 o 
  -4  11  11        0.21        0.05      3.43 o 
  -3  11  11        0.18        1.56      3.07 o 
  -2  11  11        0.20        1.06      3.28 o 
  -1  11  11        7.62       -0.06      8.06 o 
   0  11  11       13.23       16.70      7.62 o 
   1  11  11        3.60        0.36      5.45 o 
   2  11  11       11.73        6.67      7.04 o 
   3  11  11        1.70        2.96      6.23 o 
  -6  12  11        0.91        1.68      4.82 o 
  -5  12  11        3.29        2.26      5.18 o 
  -4  12  11        8.60        9.20      4.51 o 
  -3  12  11        0.54       -0.40      4.50 o 
  -2  12  11        3.39        3.06     11.38 o 
  -1  12  11        3.74        1.84     17.95 o 
   0  12  11        4.36        9.16     12.94 o 
   1  12  11        8.95       10.08     10.02 o 
   2  12  11        1.27        3.04      8.21 o 
 -12   0  12        1.98        1.36      8.50 o 
 -10   0  12        0.18        3.28      7.66 o 
  -8   0  12        5.28        3.58      6.55 o 
  -6   0  12      475.99      461.40     10.91 o 
  -4   0  12        1.86        0.41      5.15 o 
  -2   0  12       75.28       57.35      6.39 o 
   0   0  12      158.91      165.38      4.55 o 
   2   0  12      194.96      209.59      6.41 o 
   4   0  12        2.79        4.95      3.08 o 
   6   0  12        2.93        0.86      2.71 o 
   8   0  12       11.65       -0.06      7.06 o 
 -12   1  12        0.16       -3.65      6.18 o 
 -11   1  12        3.38       -0.95      6.70 o 
 -10   1  12       34.63       44.09     11.84 o 
  -9   1  12        7.58        6.93      5.60 o 
  -8   1  12        0.86        1.10      4.97 o 
  -7   1  12        2.38       -0.48      4.63 o 
  -6   1  12      187.08      195.08      6.95 o 
  -5   1  12       37.06       39.65      5.33 o 
  -4   1  12       14.66       13.74      4.26 o 
  -3   1  12       10.41       10.93      3.52 o 
  -2   1  12      106.37      108.45      3.99 o 
  -1   1  12        2.79        1.65      2.80 o 
   0   1  12       10.75       13.47      2.62 o 
   1   1  12       96.46       96.43      3.98 o 
   2   1  12        9.92        8.57      2.82 o 
   3   1  12        1.24        3.24      1.78 o 
   4   1  12        0.02       -0.02      1.66 o 
   5   1  12       32.43       33.38      2.16 o 
   6   1  12       10.38       10.82      1.90 o 
   7   1  12       20.17        6.91      4.47 o 
   8   1  12       11.89        3.98      3.44 o 
 -12   2  12        4.29        6.76      7.57 o 
 -11   2  12       12.87       10.08      7.10 o 
 -10   2  12        6.91        2.26      5.85 o 
  -9   2  12        0.16        1.07      5.50 o 
  -8   2  12       29.41       25.38      5.29 o 
  -7   2  12       14.35        8.31      4.92 o 
  -6   2  12       47.06       59.13      5.72 o 
  -5   2  12       35.80       39.12      4.50 o 
  -4   2  12        9.32       17.58      4.00 o 
  -3   2  12        4.56        3.97      3.69 o 
  -2   2  12        0.88        1.16      3.03 o 
  -1   2  12       73.17       77.96      3.43 o 
   0   2  12      275.28      271.10      3.71 o 
   1   2  12       73.65       70.67      4.99 o 
   2   2  12       28.54       25.07      2.84 o 
   3   2  12      223.66      224.35      3.52 o 
   4   2  12       22.51       25.70      1.87 o 
   5   2  12       64.03       68.25      2.11 o 
   6   2  12       14.96        7.23      4.11 o 
   7   2  12       13.83        4.40      3.31 o 
   8   2  12        1.07        1.12      3.94 o 
 -12   3  12        0.24       -2.07      6.05 o 
 -11   3  12        0.48        3.51      5.65 o 
 -10   3  12       22.47       18.87      9.81 o 
  -9   3  12       28.46       25.29     10.49 o 
  -8   3  12       26.55       21.95      5.73 o 
  -7   3  12       53.49       52.81      5.56 o 
  -6   3  12       44.32       39.30      5.39 o 
  -5   3  12        2.91        2.37      4.81 o 
  -4   3  12        0.08       -1.12      5.09 o 
  -3   3  12       24.89       24.06      4.52 o 
  -2   3  12        0.81       -2.20      3.20 o 
  -1   3  12      104.01       98.01      3.46 o 
   0   3  12       38.38       38.00      2.83 o 
   1   3  12      158.27      178.15      3.31 o 
   2   3  12       82.59       82.95      3.08 o 
   3   3  12       40.19       43.89      1.53 o 
   4   3  12       16.61       15.73      1.17 o 
   5   3  12       32.84       35.44      3.60 o 
   6   3  12        2.58       -1.22      3.12 o 
   7   3  12       21.93       -0.06      6.06 o 
   8   3  12       35.39       41.45     12.71 o 
 -12   4  12        1.02        1.64      8.30 o 
 -11   4  12        4.22        1.55      4.88 o 
 -10   4  12        9.67        4.77      5.92 o 
  -9   4  12       19.15       13.93      7.80 o 
  -8   4  12       13.62       11.55      7.17 o 
  -7   4  12        1.22        1.86      4.41 o 
  -6   4  12       43.59       52.27      4.69 o 
  -5   4  12        0.48        3.80      4.08 o 
  -4   4  12      187.15      189.02      5.58 o 
  -3   4  12       24.69       32.50      4.02 o 
  -2   4  12       69.77       71.48      3.48 o 
  -1   4  12       10.29        5.87      2.48 o 
   0   4  12        0.00        0.12      1.47 o 
   1   4  12       13.92       13.54      1.50 o 
   2   4  12       60.75       57.05      1.56 o 
   3   4  12        0.28        1.44      2.49 o 
   4   4  12        0.11       -0.36      3.40 o 
   5   4  12        6.68        2.86      4.25 o 
   6   4  12       37.53       41.73      5.77 o 
   7   4  12        0.69        0.80      5.08 o 
 -11   5  12        2.17        0.68      5.00 o 
 -10   5  12        0.45        1.65      4.40 o 
  -9   5  12        0.63        0.65      5.09 o 
  -8   5  12        0.75       -0.49      5.38 o 
  -7   5  12       12.22       14.27      4.97 o 
  -6   5  12        2.42        2.60      5.37 o 
  -5   5  12      487.09      515.12      8.28 o 
  -4   5  12       11.86        2.15      3.38 o 
  -3   5  12      230.58      237.05      5.03 o 
  -2   5  12       40.34       36.97      3.43 o 
  -1   5  12        0.36       -1.10      2.24 o 
   0   5  12       42.17       48.23      3.10 o 
   1   5  12      136.70      135.33      2.43 o 
   2   5  12      206.71      207.64     14.27 o 
   3   5  12       25.15       25.94      5.08 o 
   4   5  12       23.25       22.06      8.84 o 
   5   5  12        9.05        8.63      4.51 o 
   6   5  12        1.64       -1.00      4.33 o 
   7   5  12       50.98       51.18      5.43 o 
 -11   6  12       17.46        7.85      7.98 o 
 -10   6  12        2.70        1.43      5.12 o 
  -9   6  12        9.26        4.48      4.48 o 
  -8   6  12        1.84        0.69      4.25 o 
  -7   6  12       10.50        4.48      4.49 o 
  -6   6  12       54.18       57.47      4.72 o 
  -5   6  12      106.08      115.03      5.34 o 
  -4   6  12       28.97       29.63      3.70 o 
  -3   6  12        9.18        5.72      2.92 o 
  -2   6  12      144.32      138.55      4.08 o 
  -1   6  12        9.68        6.92      1.77 o 
   0   6  12        6.84        6.64      1.05 o 
   1   6  12       38.94       53.70      6.73 o 
   2   6  12        1.41       -0.23      5.55 o 
   3   6  12        1.43       -0.13      5.60 o 
   4   6  12      103.96      110.37      5.87 o 
   5   6  12        0.42        0.81      5.66 o 
   6   6  12        5.53        2.64      4.85 o 
   7   6  12       18.22        7.32      5.38 o 
 -10   7  12       11.05        9.87      4.96 o 
  -9   7  12       21.91       19.39      5.21 o 
  -8   7  12        0.12        0.46      3.59 o 
  -7   7  12        8.53        8.91      3.72 o 
  -6   7  12       37.97       48.09      4.43 o 
  -5   7  12       14.31       15.22      2.89 o 
  -4   7  12        0.65        3.06      2.50 o 
  -3   7  12        6.20        5.44      2.12 o 
  -2   7  12       13.98       11.89      1.31 o 
  -1   7  12       28.92       29.26      4.01 o 
   0   7  12       17.01       17.07      3.70 o 
   1   7  12       89.25       92.93      7.60 o 
   2   7  12       30.41       12.07     10.93 o 
   3   7  12       23.19       11.60     10.25 o 
   4   7  12       14.18        8.81      6.14 o 
   5   7  12       24.76       14.75     13.51 o 
   6   7  12        7.16        5.68      5.50 o 
 -10   8  12        5.51        2.61      4.59 o 
  -9   8  12        3.33        0.64      5.28 o 
  -8   8  12       45.76       55.88      4.62 o 
  -7   8  12       11.79        8.01      3.69 o 
  -6   8  12       17.72       18.42      3.83 o 
  -5   8  12        0.00       -0.63      3.88 o 
  -4   8  12       18.47       14.22      2.52 o 
  -3   8  12       11.71       12.47      2.66 o 
  -2   8  12       35.41       33.31      2.83 o 
  -1   8  12        2.98        2.92      2.06 o 
   0   8  12       10.25       10.91      2.32 o 
   1   8  12       15.30        5.93      7.95 o 
   2   8  12        1.81        1.43      5.02 o 
   3   8  12       64.85       76.31      6.27 o 
   4   8  12        2.37        1.55      5.25 o 
   5   8  12        5.42        2.45      6.77 o 
  -9   9  12       22.14       15.48      5.00 o 
  -8   9  12       12.04       13.09      5.05 o 
  -7   9  12       49.89       55.99     11.03 o 
  -6   9  12        0.10        0.01      2.85 o 
  -5   9  12       12.74       10.60      3.06 o 
  -4   9  12        7.46        4.82      3.81 o 
  -3   9  12        1.70        1.61      3.54 o 
  -2   9  12        0.00        0.98      2.63 o 
  -1   9  12       10.93       12.10      2.72 o 
   0   9  12        2.03        1.35      7.91 o 
   1   9  12        0.21        1.70     10.71 o 
   2   9  12       13.31        7.06      6.26 o 
   3   9  12        1.22        3.48      6.36 o 
   4   9  12        9.12        6.32      6.67 o 
   5   9  12        1.00        0.51      7.02 o 
  -8  10  12       14.76        9.10      4.24 o 
  -7  10  12       10.36        5.94      5.49 o 
  -6  10  12        0.18        0.99      4.75 o 
  -5  10  12        9.33       11.13      3.99 o 
  -4  10  12       19.50       13.25      4.58 o 
  -3  10  12        0.35        0.51      3.27 o 
  -2  10  12        1.04       -0.32      2.66 o 
  -1  10  12        0.17        2.57      7.01 o 
   0  10  12        8.88        9.61      7.56 o 
   1  10  12        0.11       -3.25      6.34 o 
   2  10  12        2.01        1.40      6.60 o 
   3  10  12        8.28       16.46     11.06 o 
   4  10  12        9.42       17.68     10.15 o 
  -6  11  12        2.83        5.45      4.57 o 
  -5  11  12        1.70        1.40      4.57 o 
  -4  11  12       11.25       10.49      3.79 o 
  -3  11  12        9.85        2.86      3.04 o 
  -2  11  12        3.98       -1.42      8.58 o 
  -1  11  12        8.89       10.38      7.95 o 
   0  11  12       30.70       34.12      8.74 o 
   1  11  12       40.99       53.73      8.44 o 
   2  11  12        5.50        5.11      6.47 o 
  -4  12  12        6.17        3.23      3.78 o 
  -3  12  12        5.05        2.04     12.05 o 
  -2  12  12        0.46       -0.64     18.09 o 
  -1  12  12       12.35       12.26     12.87 o 
   0  12  12       26.49        9.22     10.59 o 
 -11   0  13        0.10        1.41      8.36 o 
  -9   0  13       31.97       23.79     18.94 o 
  -7   0  13       31.84       32.70      7.12 o 
  -5   0  13        0.09        0.64      5.84 o 
  -3   0  13        2.25        3.33      4.74 o 
  -1   0  13      469.92      478.58      9.84 o 
   1   0  13      119.65      125.22      6.00 o 
   3   0  13       55.61       59.50      3.59 o 
   5   0  13       39.34       37.67      4.10 o 
   7   0  13        0.42        0.00      5.92 o 
 -12   1  13        0.09       -0.43      6.67 o 
 -11   1  13        2.99       -0.35      5.84 o 
 -10   1  13       13.58        8.33      6.16 o 
  -9   1  13       30.53       48.21     10.99 o 
  -8   1  13      165.15      186.00      6.67 o 
  -7   1  13       17.46       18.69      4.80 o 
  -6   1  13      121.77      117.57      5.18 o 
  -5   1  13        3.25        5.09      5.05 o 
  -4   1  13       60.59       66.74      4.18 o 
  -3   1  13        0.11        1.84      3.50 o 
  -2   1  13        0.73       -0.27      2.71 o 
  -1   1  13       95.22      107.92      3.95 o 
   0   1  13        0.08        0.78      2.01 o 
   1   1  13      178.35      192.03      4.30 o 
   2   1  13       72.60       75.06      4.11 o 
   3   1  13       21.65       20.77      2.02 o 
   4   1  13       75.15       84.03      2.49 o 
   5   1  13        2.03        2.39      1.91 o 
   6   1  13        0.68        2.28      3.11 o 
   7   1  13        0.24        0.95      3.14 o 
 -12   2  13        1.65       -0.24      6.97 o 
 -11   2  13        0.24       -2.87      6.44 o 
 -10   2  13        0.53       -0.39      5.19 o 
  -9   2  13      111.00      123.51      6.55 o 
  -8   2  13       32.78       23.00      8.16 o 
  -7   2  13        4.72        5.33      4.83 o 
  -6   2  13        0.00       -0.44      4.90 o 
  -5   2  13        1.95        1.30      3.69 o 
  -4   2  13       46.96       51.81      4.01 o 
  -3   2  13       12.03       16.36      3.64 o 
  -2   2  13       26.64       21.96      3.19 o 
  -1   2  13       10.13        7.87      3.09 o 
   0   2  13        4.20        2.51      2.36 o 
   1   2  13        5.81        3.51      2.45 o 
   2   2  13        0.12        2.20      2.34 o 
   3   2  13       10.49        9.20      2.44 o 
   4   2  13        1.67        0.99      1.67 o 
   5   2  13       38.63       42.20      8.88 o 
   6   2  13        0.02        1.71      3.09 o 
   7   2  13       13.83        7.28      3.66 o 
 -12   3  13        0.10       -2.73      8.89 o 
 -11   3  13        1.26        4.45      6.51 o 
 -10   3  13        0.16        3.82      7.56 o 
  -9   3  13       25.18       16.04      7.65 o 
  -8   3  13        0.79        3.61      4.94 o 
  -7   3  13        0.84       -0.35      4.36 o 
  -6   3  13       13.54       12.49      4.30 o 
  -5   3  13        0.00        0.06      3.95 o 
  -4   3  13        0.58        3.53      3.40 o 
  -3   3  13        4.78        7.54      3.62 o 
  -2   3  13       73.19       76.95      3.82 o 
  -1   3  13        0.17        0.93      2.35 o 
   0   3  13       54.04       56.91      2.68 o 
   1   3  13       32.09       31.78      2.59 o 
   2   3  13        3.13        0.92      1.96 o 
   3   3  13       30.94       34.52      2.82 o 
   4   3  13        6.42        5.16      3.62 o 
   5   3  13       23.65       22.61      5.63 o 
   6   3  13        0.77       -1.16      3.61 o 
   7   3  13        3.38        4.05      3.97 o 
 -11   4  13        2.27       -5.00      5.96 o 
 -10   4  13        0.03       -2.14      5.34 o 
  -9   4  13        2.28       -1.23      5.40 o 
  -8   4  13      123.96      131.48      6.25 o 
  -7   4  13       12.26       10.66      5.12 o 
  -6   4  13      180.40      177.65      6.36 o 
  -5   4  13        1.29        2.01      3.73 o 
  -4   4  13       25.44       27.26      4.59 o 
  -3   4  13       12.37       11.04      4.01 o 
  -2   4  13        6.05        5.85      2.70 o 
  -1   4  13       36.26       36.45      2.18 o 
   0   4  13       84.77       82.75      2.40 o 
   1   4  13        2.28        2.69      1.85 o 
   2   4  13      117.85      113.17      3.23 o 
   3   4  13      132.49      124.30      3.89 o 
   4   4  13       16.62       14.44      3.93 o 
   5   4  13        6.55        2.23      2.92 o 
   6   4  13       34.53       35.91      5.03 o 
   7   4  13        1.78        7.85      5.63 o 
 -11   5  13        0.96       -0.02      5.71 o 
 -10   5  13        6.52        3.05      4.95 o 
  -9   5  13       13.80       10.42      5.51 o 
  -8   5  13        5.03        6.10      5.20 o 
  -7   5  13       62.09       60.80      5.33 o 
  -6   5  13        0.13       -2.15      4.69 o 
  -5   5  13        9.26        8.80      4.73 o 
  -4   5  13      208.99      206.04      5.21 o 
  -3   5  13        8.73        6.47      3.04 o 
  -2   5  13      221.59      231.96      4.96 o 
  -1   5  13       15.06       12.63      1.98 o 
   0   5  13        1.13        1.90      1.79 o 
   1   5  13       35.29       34.21      6.82 o 
   2   5  13        8.12        4.67      2.43 o 
   3   5  13      102.93      101.33      3.56 o 
   4   5  13       48.31       59.11      6.14 o 
   5   5  13       30.19       21.76     15.18 o 
   6   5  13       20.13       17.36      8.33 o 
 -11   6  13        8.61        7.65      7.15 o 
 -10   6  13       11.86        8.33      5.34 o 
  -9   6  13        2.75       -1.31      4.36 o 
  -8   6  13        0.00       -2.04      3.95 o 
  -7   6  13       32.88       42.22      5.46 o 
  -6   6  13       42.80       46.95      4.69 o 
  -5   6  13        1.96        4.67      4.23 o 
  -4   6  13        1.00        2.15      3.37 o 
  -3   6  13       74.13       78.27      7.66 o 
  -2   6  13        9.73       10.74      2.60 o 
  -1   6  13        3.82        5.03      1.71 o 
   0   6  13       25.43       23.30      2.36 o 
   1   6  13       87.27       80.96      7.50 o 
   2   6  13       68.07       71.24     14.59 o 
   3   6  13       13.98        4.88      5.52 o 
   4   6  13        3.98        3.55      4.75 o 
   5   6  13        8.49        2.64      4.86 o 
   6   6  13        0.05        2.14      5.04 o 
 -10   7  13        0.55        2.85      5.92 o 
  -9   7  13        2.57        1.83      4.60 o 
  -8   7  13        5.62        3.09      3.83 o 
  -7   7  13        1.58        3.20      3.45 o 
  -6   7  13       20.07       23.19      4.45 o 
  -5   7  13       17.48       12.91      3.93 o 
  -4   7  13       11.19        4.89      2.38 o 
  -3   7  13       21.26       21.14      3.97 o 
  -2   7  13        1.43        1.60      1.09 o 
  -1   7  13       48.47       43.65      2.72 o 
   0   7  13        3.62        2.47      1.37 o 
   1   7  13       23.56       21.14     17.55 o 
   2   7  13        5.59        1.83      5.46 o 
   3   7  13        9.93        3.54      5.19 o 
   4   7  13       18.79        9.99      7.31 o 
   5   7  13        0.04       -0.60      5.10 o 
  -9   8  13        2.90        0.81      4.78 o 
  -8   8  13       32.88       34.80      6.82 o 
  -7   8  13        0.07        1.75      3.48 o 
  -6   8  13       12.71       11.19      3.11 o 
  -5   8  13       25.56       23.90      4.36 o 
  -4   8  13        5.54        4.92      2.84 o 
  -3   8  13        0.36       -0.77      2.78 o 
  -2   8  13        0.11        0.53      2.19 o 
  -1   8  13        1.56        1.36      1.95 o 
   0   8  13       24.77       15.59     15.36 o 
   1   8  13        0.41       -0.34      6.29 o 
   2   8  13        1.21        0.96      5.67 o 
   3   8  13       14.22        3.42      5.42 o 
   4   8  13        0.70        2.37      6.85 o 
  -8   9  13        4.25        3.86      4.54 o 
  -7   9  13       13.33        3.03      3.99 o 
  -6   9  13       27.27       11.84      7.00 o 
  -5   9  13       23.19       19.45      5.22 o 
  -4   9  13       12.01        9.33      3.68 o 
  -3   9  13        3.00        3.45      2.90 o 
  -2   9  13        0.23        0.80      1.95 o 
  -1   9  13        0.05        0.76      6.85 o 
   0   9  13        3.10        6.60      8.54 o 
   1   9  13        2.07        1.32      6.91 o 
   2   9  13        2.69        3.49      6.44 o 
   3   9  13        0.25        0.35      6.11 o 
   4   9  13        2.05        1.66      8.38 o 
  -7  10  13        0.02        1.96      4.78 o 
  -6  10  13       26.37       17.43      9.78 o 
  -5  10  13       56.17       71.38      4.71 o 
  -4  10  13        6.11        7.14      5.77 o 
  -3  10  13       16.14       11.04      4.01 o 
  -2  10  13        4.95        3.05      7.58 o 
  -1  10  13       11.32       18.14      8.17 o 
   0  10  13        0.18       -3.12      9.06 o 
   1  10  13        2.42       -0.71      5.81 o 
   2  10  13       20.52       15.21      8.13 o 
  -5  11  13       23.03       28.62     14.68 o 
  -4  11  13        0.57        2.61      3.54 o 
  -3  11  13        2.26        4.93     19.49 o 
  -2  11  13        0.02        0.40      9.19 o 
  -1  11  13        7.60        1.29      9.81 o 
   0  11  13       30.76       32.23     10.66 o 
 -10   0  14       12.24        6.61      8.16 o 
  -8   0  14      135.21      130.56     12.62 o 
  -6   0  14       16.63       11.40      7.80 o 
  -4   0  14       45.79       47.20      5.52 o 
  -2   0  14      102.04      102.61      6.60 o 
   0   0  14      131.60      155.14      4.63 o 
   2   0  14       21.62       23.82      6.16 o 
   4   0  14       14.11       12.72      3.23 o 
   6   0  14       11.04        0.09      6.59 o 
 -11   1  14        4.54        6.92      6.36 o 
 -10   1  14       12.20        6.27      6.84 o 
  -9   1  14        1.22        1.34      5.70 o 
  -8   1  14       60.88       54.77     10.82 o 
  -7   1  14        1.24       -0.75      4.45 o 
  -6   1  14       48.23       51.53      5.14 o 
  -5   1  14        4.54        3.50      4.10 o 
  -4   1  14        2.06        1.79      3.84 o 
  -3   1  14        5.70        8.63      3.26 o 
  -2   1  14       15.87       19.71      3.39 o 
  -1   1  14       67.72       71.28      5.21 o 
   0   1  14       63.40       61.66      2.98 o 
   1   1  14       25.58       23.66      3.26 o 
   2   1  14       40.35       46.12      3.54 o 
   3   1  14        0.03        0.90      1.81 o 
   4   1  14        3.25        2.12      2.13 o 
   5   1  14       41.16       37.44      7.99 o 
   6   1  14        5.60        2.61      3.29 o 
 -11   2  14       12.52        7.50      7.73 o 
 -10   2  14       18.62        9.08      6.47 o 
  -9   2  14        0.05        0.41      5.43 o 
  -8   2  14        3.58        0.86      4.92 o 
  -7   2  14        1.32        2.34      4.80 o 
  -6   2  14       15.47       14.99      4.43 o 
  -5   2  14       51.32       54.44      4.37 o 
  -4   2  14       10.10       18.43      3.73 o 
  -3   2  14        0.35        0.91      3.37 o 
  -2   2  14       17.15       20.28      3.53 o 
  -1   2  14       36.92       38.09      2.74 o 
   0   2  14        0.11        0.43      2.13 o 
   1   2  14        0.64        2.76      2.54 o 
   2   2  14        6.03        6.17      2.96 o 
   3   2  14       15.84       17.66      2.31 o 
   4   2  14       31.03       34.54      4.42 o 
   5   2  14        1.42        2.42      3.59 o 
   6   2  14        2.31        2.78      3.28 o 
 -11   3  14        1.45       -1.81      6.05 o 
 -10   3  14        2.20        1.67      5.58 o 
  -9   3  14       45.77       36.08     15.30 o 
  -8   3  14       22.77       10.61      5.87 o 
  -7   3  14       35.79       30.74      7.94 o 
  -6   3  14       11.92       14.80      4.95 o 
  -5   3  14        3.42        2.66      4.14 o 
  -4   3  14        0.49       -0.38      3.22 o 
  -3   3  14       39.51       53.72      4.14 o 
  -2   3  14       30.70       30.52      3.64 o 
  -1   3  14        4.05        1.63      2.37 o 
   0   3  14       97.41      111.77      3.31 o 
   1   3  14       11.60       15.11      3.05 o 
   2   3  14        2.19        2.99      2.17 o 
   3   3  14       26.60       23.12      1.51 o 
   4   3  14        7.30        6.92      2.98 o 
   5   3  14        4.85        3.44      2.98 o 
   6   3  14        0.01        0.47      3.64 o 
 -11   4  14        1.36       -0.59      9.93 o 
 -10   4  14        0.44        1.62      5.46 o 
  -9   4  14        0.28        1.87      5.11 o 
  -8   4  14        1.45       -1.89      4.86 o 
  -7   4  14        7.00        7.23      5.27 o 
  -6   4  14       20.32       12.75      4.77 o 
  -5   4  14      146.59      161.14      6.28 o 
  -4   4  14        3.37        3.29      3.97 o 
  -3   4  14       85.16       86.77      3.93 o 
  -2   4  14       58.22       61.56      4.57 o 
  -1   4  14       15.73       18.58      2.16 o 
   0   4  14        4.41        5.62      2.07 o 
   1   4  14        9.15        8.35      2.37 o 
   2   4  14        4.89        3.18      1.08 o 
   3   4  14        0.20       -2.30      2.86 o 
   4   4  14       24.15       24.36      4.91 o 
   5   4  14        4.10        2.44      3.31 o 
   6   4  14       16.81       20.44      7.38 o 
 -10   5  14        0.91        5.76      5.78 o 
  -9   5  14        2.23        2.78      6.17 o 
  -8   5  14        6.44        5.21      5.86 o 
  -7   5  14       24.53        6.75      5.24 o 
  -6   5  14       45.14       48.98      5.82 o 
  -5   5  14        2.14        1.67      3.69 o 
  -4   5  14        0.00        2.38      3.40 o 
  -3   5  14        0.05        0.25      3.01 o 
  -2   5  14       82.02       74.83      4.31 o 
  -1   5  14      152.78      155.97      4.03 o 
   0   5  14       82.15       92.00      4.09 o 
   1   5  14      190.35      181.33      5.19 o 
   2   5  14        2.19        3.08      2.73 o 
   3   5  14       38.52       33.82      8.04 o 
   4   5  14       21.42       12.78     10.07 o 
   5   5  14       13.33        4.71      5.09 o 
 -10   6  14        1.93       -0.65      4.64 o 
  -9   6  14        0.06        0.24      4.92 o 
  -8   6  14        3.06       -0.01      4.17 o 
  -7   6  14        1.89        4.28      4.51 o 
  -6   6  14        3.84        1.14      4.02 o 
  -5   6  14        1.05        2.39      5.92 o 
  -4   6  14        0.17       -0.29      3.55 o 
  -3   6  14       37.88       38.27      8.08 o 
  -2   6  14      122.43      118.20      5.14 o 
  -1   6  14        2.01        4.14      1.91 o 
   0   6  14       67.93       64.63      3.39 o 
   1   6  14        0.02       -1.72      6.17 o 
   2   6  14       18.71        1.21      6.25 o 
   3   6  14        9.62        4.57      7.60 o 
   4   6  14        9.05        3.76      5.06 o 
   5   6  14        0.26        1.58      5.00 o 
  -9   7  14        5.96       -0.38      4.67 o 
  -8   7  14        1.03       -2.55      4.65 o 
  -7   7  14        1.31        2.48      3.44 o 
  -6   7  14        0.00        0.74      2.87 o 
  -5   7  14        0.13       -0.51      2.53 o 
  -4   7  14       58.98       53.38     11.05 o 
  -3   7  14        4.55        6.34      3.00 o 
  -2   7  14        3.83        3.18      2.91 o 
  -1   7  14        0.76       -0.18      1.59 o 
   0   7  14       20.54       10.60      8.78 o 
   1   7  14        2.79       -2.00      6.54 o 
   2   7  14        0.75       -1.96      5.21 o 
   3   7  14       30.43       -1.58      8.43 o 
   4   7  14       16.31        6.44      5.65 o 
  -8   8  14        3.77        5.14      4.03 o 
  -7   8  14       15.81       10.98      4.73 o 
  -6   8  14        3.36        3.86      3.53 o 
  -5   8  14        0.00        2.07      4.15 o 
  -4   8  14        0.07        0.11      3.54 o 
  -3   8  14       15.75       10.56      3.39 o 
  -2   8  14        2.32        0.69      2.16 o 
  -1   8  14        0.02       -0.70      8.16 o 
   0   8  14       16.28        5.81      8.62 o 
   1   8  14       29.64        7.75     11.69 o 
   2   8  14        3.17        2.25      6.14 o 
   3   8  14        0.09        6.38      7.34 o 
  -7   9  14       14.42        6.00      5.25 o 
  -6   9  14        0.02        0.50      4.83 o 
  -5   9  14        1.90       -0.26      3.99 o 
  -4   9  14        3.18        1.87      3.25 o 
  -3   9  14        8.36        6.49      3.47 o 
  -2   9  14        7.93        8.45      7.88 o 
  -1   9  14        1.64       -0.31      7.16 o 
   0   9  14       26.95       17.63     19.08 o 
   1   9  14        1.94        1.26      9.06 o 
   2   9  14        0.01       -0.58      5.68 o 
  -6  10  14        0.10        1.18      4.97 o 
  -5  10  14        0.05        0.19      3.81 o 
  -4  10  14        2.13        3.37      4.03 o 
  -3  10  14       11.12       12.14     12.49 o 
  -2  10  14        8.68        7.72      8.55 o 
  -1  10  14       25.72       22.14     10.28 o 
   0  10  14        5.17        5.70      8.16 o 
   1  10  14        4.03        1.18      7.08 o 
 -11   0  15        0.16       -1.16      8.82 o 
  -9   0  15        0.09        4.78      7.63 o 
  -7   0  15        3.85       -1.11      8.07 o 
  -5   0  15       47.58       63.33     10.10 o 
  -3   0  15       41.61       51.91      5.53 o 
  -1   0  15       78.10       84.15      4.89 o 
   1   0  15       52.50       52.83      6.08 o 
   3   0  15       14.70       18.32      3.17 o 
   5   0  15        9.34       -0.03      6.54 o 
 -11   1  15       10.78        8.49      6.82 o 
 -10   1  15        2.56        2.38      5.86 o 
  -9   1  15        1.46        6.10      5.49 o 
  -8   1  15       56.73       51.19     10.69 o 
  -7   1  15       35.61       21.09      7.02 o 
  -6   1  15        0.90       -1.30      4.98 o 
  -5   1  15       29.60       31.06      5.16 o 
  -4   1  15       27.19       33.12      6.77 o 
  -3   1  15       22.56       24.52      3.93 o 
  -2   1  15        1.48        3.11      3.28 o 
  -1   1  15       14.65       20.90      3.11 o 
   0   1  15        1.29        0.65      2.55 o 
   1   1  15       42.43       41.81      3.85 o 
   2   1  15        2.29        6.59      2.70 o 
   3   1  15        1.98        2.92      1.99 o 
   4   1  15        4.37        5.60      2.99 o 
   5   1  15        7.49        5.31      3.18 o 
 -11   2  15        0.17       -3.62      7.78 o 
 -10   2  15        3.45        3.56      5.92 o 
  -9   2  15        0.01        4.08      5.98 o 
  -8   2  15       90.38       99.07      6.34 o 
  -7   2  15        0.72        0.49      4.69 o 
  -6   2  15       27.34       23.09      5.12 o 
  -5   2  15       30.10       38.37      4.41 o 
  -4   2  15       18.58       15.09      4.30 o 
  -3   2  15        0.70       -1.14      3.70 o 
  -2   2  15        9.56       12.37      3.14 o 
  -1   2  15      136.41      143.70      3.68 o 
   0   2  15        0.89       -0.78      2.29 o 
   1   2  15       14.55       13.70      3.48 o 
   2   2  15       30.93       38.84      2.90 o 
   3   2  15       12.16       11.08      1.86 o 
   4   2  15        3.99        4.21      2.95 o 
   5   2  15       19.53       12.78      3.98 o 
 -10   3  15       17.54        8.02      6.24 o 
  -9   3  15       24.12       19.49      9.28 o 
  -8   3  15       22.41       18.28      9.44 o 
  -7   3  15        2.36        2.77      4.99 o 
  -6   3  15        0.60        0.95      4.14 o 
  -5   3  15        7.50        6.47      4.07 o 
  -4   3  15       16.98       10.80      3.94 o 
  -3   3  15        0.28        1.07      3.10 o 
  -2   3  15       38.05       34.66      4.41 o 
  -1   3  15        5.06        7.02      2.49 o 
   0   3  15       62.44       64.60      3.38 o 
   1   3  15       50.00       46.04      3.88 o 
   2   3  15        0.17       -0.47      1.69 o 
   3   3  15        2.00        0.82      3.37 o 
   4   3  15        2.28       -0.63      2.90 o 
   5   3  15        0.43       -3.60      3.60 o 
 -10   4  15        7.61        1.45      5.78 o 
  -9   4  15        0.60       -0.40      6.36 o 
  -8   4  15        0.71        1.34      4.77 o 
  -7   4  15       49.20       39.71      8.96 o 
  -6   4  15       15.10        9.33      4.63 o 
  -5   4  15       62.65       60.21     11.64 o 
  -4   4  15        0.90       -1.38      4.48 o 
  -3   4  15       53.48       65.35      6.33 o 
  -2   4  15        6.60        5.15      2.91 o 
  -1   4  15       13.55       16.33      2.53 o 
   0   4  15       80.67       85.48      3.16 o 
   1   4  15      260.24      258.36      5.09 o 
   2   4  15        3.79        5.28      3.30 o 
   3   4  15        1.06        2.38      3.09 o 
   4   4  15        6.19        5.60      4.03 o 
   5   4  15       38.60       45.15      6.74 o 
 -10   5  15        0.12       -0.98      5.67 o 
  -9   5  15        2.00       -4.66      5.77 o 
  -8   5  15        0.23        5.33      5.42 o 
  -7   5  15        8.05        1.64      4.46 o 
  -6   5  15       21.38        7.61      5.20 o 
  -5   5  15        1.27        2.40      3.72 o 
  -4   5  15       60.24       66.12      4.16 o 
  -3   5  15        0.07        0.18      2.97 o 
  -2   5  15       18.33       14.80      3.80 o 
  -1   5  15        0.75       -1.23      2.05 o 
   0   5  15       39.96       -0.72      7.86 o 
   1   5  15        0.16        0.11      2.41 o 
   2   5  15        7.81        0.57      6.83 o 
   3   5  15        2.22        0.03      5.45 o 
   4   5  15        2.49        5.59      5.15 o 
  -9   6  15       14.71       12.40      4.97 o 
  -8   6  15        2.97        1.58      4.88 o 
  -7   6  15        7.26        4.01      4.64 o 
  -6   6  15       18.56        7.50      5.03 o 
  -5   6  15        8.28        4.13      5.10 o 
  -4   6  15       27.68       26.28      7.94 o 
  -3   6  15       16.76        9.14      4.61 o 
  -2   6  15        3.56        2.24      1.84 o 
  -1   6  15        2.90       -0.39      2.88 o 
   0   6  15       76.25       90.26      8.04 o 
   1   6  15        1.33       -0.43     10.05 o 
   2   6  15        0.01        2.39      7.60 o 
   3   6  15        4.01        1.51      6.24 o 
   4   6  15        5.50        1.64      5.50 o 
  -8   7  15        5.40        6.98      4.37 o 
  -7   7  15        0.37       -0.75      3.48 o 
  -6   7  15       16.97        0.75      2.99 o 
  -5   7  15        6.03        4.30      4.07 o 
  -4   7  15       11.99        8.05      3.47 o 
  -3   7  15        9.25        7.33      3.02 o 
  -2   7  15       12.45        7.13      2.57 o 
  -1   7  15       10.10        8.49     11.64 o 
   0   7  15       19.18       11.58      8.99 o 
   1   7  15        0.11       -1.60      7.93 o 
   2   7  15        0.70       -0.77      5.69 o 
   3   7  15       12.31        2.93      6.10 o 
  -7   8  15        0.11        1.73      4.29 o 
  -6   8  15        0.29        1.34      4.32 o 
  -5   8  15        0.11       -1.80      4.21 o 
  -4   8  15       23.17       24.53     10.29 o 
  -3   8  15        3.63        2.28      2.86 o 
  -2   8  15        0.05       -3.61      7.47 o 
  -1   8  15        0.90        3.39      7.52 o 
   0   8  15        0.38       -1.97      7.41 o 
   1   8  15       11.42        7.66      7.91 o 
   2   8  15        0.77       -0.94      6.31 o 
  -6   9  15        0.00        0.63      4.77 o 
  -5   9  15        2.61        2.73      4.43 o 
  -4   9  15        1.33       -0.12      3.06 o 
  -3   9  15        5.59        3.47     19.43 o 
  -2   9  15        1.61       15.43      8.41 o 
  -1   9  15        0.05        0.65      7.77 o 
   0   9  15        1.63        3.06      9.54 o 
   1   9  15        0.50        0.19      7.43 o 
 -10   0  16       69.51       75.36     12.91 o 
  -8   0  16       29.04       17.87     14.56 o 
  -6   0  16       16.95       24.91     10.43 o 
  -4   0  16        4.35        3.79      6.63 o 
  -2   0  16        7.22        1.88      4.57 o 
   0   0  16       16.95       15.33      5.62 o 
   2   0  16        0.47       -2.90      6.41 o 
   4   0  16       16.08        0.06      6.57 o 
 -10   1  16        3.41       -0.57      6.47 o 
  -9   1  16       23.31       15.60      8.56 o 
  -8   1  16        0.77        0.88      5.32 o 
  -7   1  16       15.81        4.33      5.33 o 
  -6   1  16        9.35        7.32      4.89 o 
  -5   1  16        0.69        0.91      3.88 o 
  -4   1  16       54.06       46.50      4.28 o 
  -3   1  16        1.40        2.90      3.96 o 
  -2   1  16       64.51       63.03      3.94 o 
  -1   1  16        7.50        8.37      3.13 o 
   0   1  16        0.96        1.56      2.81 o 
   1   1  16        1.08        0.21      3.39 o 
   2   1  16        0.71        0.17      2.67 o 
   3   1  16       14.40       11.73      2.53 o 
   4   1  16       38.44       47.23      9.31 o 
 -10   2  16        5.39        1.83      6.14 o 
  -9   2  16       12.38        8.03      6.36 o 
  -8   2  16       21.12       11.83      5.92 o 
  -7   2  16        0.11        0.68      5.00 o 
  -6   2  16       29.96       35.86      7.86 o 
  -5   2  16       11.36        5.65      4.17 o 
  -4   2  16       45.93       45.30      4.51 o 
  -3   2  16       15.60       25.62      5.66 o 
  -2   2  16        2.79        2.38      3.17 o 
  -1   2  16       29.76       32.14      2.95 o 
   0   2  16       14.72       13.06      3.18 o 
   1   2  16        0.02        2.22      2.70 o 
   2   2  16        0.70        1.43      2.11 o 
   3   2  16       18.78       17.53      3.29 o 
   4   2  16        1.61       -0.60      3.10 o 
 -10   3  16        0.99       -0.56      5.91 o 
  -9   3  16        1.31        4.51      6.58 o 
  -8   3  16        0.04       -3.97      5.49 o 
  -7   3  16        3.80       -2.27      5.19 o 
  -6   3  16        8.97        5.72      4.34 o 
  -5   3  16        2.43        3.01      4.11 o 
  -4   3  16        0.02       -2.12      3.88 o 
  -3   3  16        1.72        0.24      3.05 o 
  -2   3  16       44.80       51.75      4.10 o 
  -1   3  16        4.61        5.38      2.52 o 
   0   3  16       40.73       39.59      2.89 o 
   1   3  16       27.04       23.17      3.27 o 
   2   3  16        0.20        1.98      3.37 o 
   3   3  16        0.35        2.25      3.03 o 
   4   3  16        3.23        3.23      3.17 o 
  -9   4  16        0.21        2.19      5.91 o 
  -8   4  16        5.45        2.01      5.68 o 
  -7   4  16       10.01        2.57      4.89 o 
  -6   4  16       14.79        4.21      4.88 o 
  -5   4  16        0.01        0.30      3.58 o 
  -4   4  16       41.69       37.09     13.72 o 
  -3   4  16       49.04       50.59     10.57 o 
  -2   4  16       10.15        6.79      2.50 o 
  -1   4  16       68.91       72.62      2.87 o 
   0   4  16       27.12       22.01      7.24 o 
   1   4  16        0.93        3.17      3.37 o 
   2   4  16        1.11       -0.26      3.84 o 
   3   4  16        3.22        3.29      4.43 o 
   4   4  16        5.98        4.29      4.51 o 
  -9   5  16        1.83        0.13      6.09 o 
  -8   5  16        0.20        0.86      4.91 o 
  -7   5  16        0.89        1.02      5.06 o 
  -6   5  16        0.21        2.24      4.49 o 
  -5   5  16        0.77        2.02      3.83 o 
  -4   5  16       34.75       27.43     10.41 o 
  -3   5  16       73.40       69.34      4.63 o 
  -2   5  16       31.60       22.49      6.18 o 
  -1   5  16       18.89       18.70      4.40 o 
   0   5  16       25.21       -0.35      7.58 o 
   1   5  16        0.81       -0.28      6.97 o 
   2   5  16        3.08       -0.13      5.90 o 
   3   5  16        9.95        9.23      6.83 o 
  -8   6  16        3.09       -0.57      6.13 o 
  -7   6  16       15.10        7.51      6.05 o 
  -6   6  16        3.37       -0.23      5.77 o 
  -5   6  16        2.46        1.19      4.08 o 
  -4   6  16       14.04        7.77      4.01 o 
  -3   6  16        9.24        4.77      4.55 o 
  -2   6  16        8.56        4.59      2.65 o 
  -1   6  16       11.50        7.11      7.21 o 
   0   6  16        0.35        1.87      8.29 o 
   1   6  16        4.34        2.44      6.80 o 
   2   6  16        8.22        4.60      6.05 o 
  -7   7  16        1.36        0.94      3.57 o 
  -6   7  16        0.81       -1.46      4.28 o 
  -5   7  16        0.42        1.03      3.65 o 
  -4   7  16        4.71        1.64      3.35 o 
  -3   7  16        7.25        5.73      2.93 o 
  -2   7  16       19.23        0.86      9.12 o 
  -1   7  16        4.55       -5.85      7.59 o 
   0   7  16       11.68       13.16     11.58 o 
   1   7  16        0.03       -0.32      6.93 o 
  -6   8  16        0.02       -1.38      4.16 o 
  -5   8  16        5.91        2.06      4.59 o 
  -4   8  16        0.08        0.16      3.61 o 
  -3   8  16        5.59        0.03     10.50 o 
  -2   8  16        2.31        0.95      7.85 o 
  -1   8  16        0.29       -1.35      7.83 o 
   0   8  16        3.87        2.98      7.80 o 
  -9   0  17        6.83        0.63      7.95 o 
  -7   0  17       11.94        5.04      7.08 o 
  -5   0  17        7.37        5.91      6.58 o 
  -3   0  17       27.14       25.11      5.49 o 
  -1   0  17       21.13       28.39      4.45 o 
   1   0  17       49.10       68.91      8.68 o 
   3   0  17        0.00        3.23      4.41 o 
  -9   1  17        0.07       -1.68      5.79 o 
  -8   1  17        9.46        9.07      5.99 o 
  -7   1  17        1.73        6.74      4.88 o 
  -6   1  17       21.32       20.04      4.78 o 
  -5   1  17       15.81        9.72      4.77 o 
  -4   1  17        1.49       -0.40      4.96 o 
  -3   1  17        0.56        0.97      4.28 o 
  -2   1  17        7.08        6.94      3.42 o 
  -1   1  17       14.13       14.13      2.74 o 
   0   1  17        8.36        9.02      3.56 o 
   1   1  17        4.41       -1.24      3.21 o 
   2   1  17       29.83       27.69      3.08 o 
   3   1  17        0.12        0.00      3.48 o 
  -9   2  17        0.75        0.26      5.43 o 
  -8   2  17        0.19       -1.40      5.20 o 
  -7   2  17        0.10        0.76      4.58 o 
  -6   2  17        0.53       -2.51      4.74 o 
  -5   2  17       14.35        8.79      4.65 o 
  -4   2  17        8.03        2.30      3.74 o 
  -3   2  17       10.87        4.54      3.55 o 
  -2   2  17        6.66        6.22      3.58 o 
  -1   2  17       19.54       20.08      2.86 o 
   0   2  17       10.76       16.25      3.57 o 
   1   2  17        2.55        0.56      3.09 o 
   2   2  17        2.58        3.02      3.81 o 
   3   2  17        0.14        2.56      3.11 o 
  -9   3  17        0.68        1.29      7.24 o 
  -8   3  17        0.14       -0.62      4.99 o 
  -7   3  17        0.01        0.88      5.22 o 
  -6   3  17       11.63        9.00      4.78 o 
  -5   3  17       48.32       46.85     10.43 o 
  -4   3  17        0.54        0.38      4.48 o 
  -3   3  17        0.28       -1.48      3.51 o 
  -2   3  17        0.50       -0.56      2.64 o 
  -1   3  17       17.84       19.67      2.98 o 
   0   3  17        5.03        3.91      4.18 o 
   1   3  17        1.49        2.59      3.57 o 
   2   3  17        0.01        2.53      5.12 o 
   3   3  17        9.42       13.33      3.45 o 
  -8   4  17        4.31        2.33      5.70 o 
  -7   4  17        3.60       -1.63      4.92 o 
  -6   4  17        0.00       -3.14      4.34 o 
  -5   4  17        2.40        2.80      3.92 o 
  -4   4  17       30.62       36.78      7.23 o 
  -3   4  17        0.09       -1.30      3.52 o 
  -2   4  17        0.51        0.34      2.40 o 
  -1   4  17       31.52       27.73      7.31 o 
   0   4  17        1.90        1.04      3.45 o 
   1   4  17       46.77       45.55      7.06 o 
   2   4  17        6.64        6.12      4.74 o 
  -8   5  17        4.66       -0.84      5.07 o 
  -7   5  17        0.00       -0.34      4.47 o 
  -6   5  17       16.51        6.00      5.03 o 
  -5   5  17       11.44        5.92      4.09 o 
  -4   5  17        0.05       -1.19      3.49 o 
  -3   5  17        8.09        2.29      3.33 o 
  -2   5  17        1.12       -0.21      3.00 o 
  -1   5  17       20.40       -0.16      6.66 o 
   0   5  17        0.14       -1.66      8.11 o 
   1   5  17        5.25       -1.81      6.56 o 
  -7   6  17        2.19        0.23      4.55 o 
  -6   6  17        0.15        0.25      5.44 o 
  -5   6  17        5.79        2.85      4.58 o 
  -4   6  17        0.03        3.36      4.08 o 
  -3   6  17        2.00        1.15      4.23 o 
  -2   6  17       18.13       -0.12      7.12 o 
  -1   6  17       28.14       31.78     24.67 o 
   0   6  17       29.45       -0.69      7.29 o 
   1   6  17       16.03        0.09      8.06 o 
  -5   7  17        1.52       -0.84      3.73 o 
  -4   7  17       19.62       16.57      6.41 o 
  -3   7  17        7.26       -0.04      8.80 o 
  -2   7  17        1.24        0.01      7.15 o 
  -1   7  17        4.23        2.02      7.86 o 
  -8   0  18        3.11       -1.06      7.52 o 
  -6   0  18        3.24        9.41      6.74 o 
  -4   0  18       12.20        5.98      8.67 o 
  -2   0  18        3.48        1.86      4.32 o 
   0   0  18        6.15        4.77      7.63 o 
  -8   1  18       12.54        6.56      6.10 o 
  -7   1  18        2.71        1.61      5.22 o 
  -6   1  18        4.77        8.53      6.73 o 
  -5   1  18        0.62       -0.74      4.02 o 
  -4   1  18        3.05        8.00      6.62 o 
  -3   1  18       11.85        1.54      3.62 o 
  -2   1  18        2.06       -0.91      3.27 o 
  -1   1  18        2.58        1.25      2.81 o 
   0   1  18        0.43        2.82      3.51 o 
   1   1  18        3.59       -1.07      3.72 o 
  -8   2  18        6.41        9.97      7.50 o 
  -7   2  18       17.20       12.63      5.78 o 
  -6   2  18        9.22        1.57      4.97 o 
  -5   2  18        3.24        0.74      4.04 o 
  -4   2  18        1.48        0.58      4.36 o 
  -3   2  18       33.17       17.10      6.88 o 
  -2   2  18        1.16        2.27      3.07 o 
  -1   2  18       13.55       11.02      3.25 o 
   0   2  18        1.98        2.05      3.12 o 
   1   2  18        2.15        0.75      3.83 o 
  -7   3  18        0.17        0.37      4.73 o 
  -6   3  18        0.01       -1.07      5.52 o 
  -5   3  18        5.44        5.48      4.23 o 
  -4   3  18        5.83       -0.10      3.56 o 
  -3   3  18       11.21        2.86      4.69 o 
  -2   3  18        8.39        4.35      2.69 o 
  -1   3  18       40.71       39.95      5.71 o 
   0   3  18       20.07       13.22      5.48 o 
   1   3  18        9.49        7.66      5.62 o 
  -7   4  18       13.56       13.28      6.40 o 
  -6   4  18       13.76        5.57      4.69 o 
  -5   4  18        0.12       -0.07      4.07 o 
  -4   4  18       27.31       26.20     10.32 o 
  -3   4  18        0.02       -2.89      2.89 o 
  -2   4  18        0.85        1.87      3.01 o 
  -1   4  18        4.90       -0.04      6.32 o 
   0   4  18        1.44       -1.15      7.98 o 
  -6   5  18        8.02        7.64      5.17 o 
  -5   5  18        8.44        3.39      4.81 o 
  -4   5  18       12.46        7.36      4.58 o 
  -3   5  18       16.43        9.62      3.97 o 
  -2   5  18       43.79       46.34     35.54 o 
  -1   5  18        9.52       -0.22      8.66 o 
  -3   6  18        5.14       -0.03      9.51 o 
  -5   0  19       20.99        7.38      8.07 o 
  -3   0  19        0.01       -1.78      5.24 o 
  -1   0  19        0.83        0.45      5.71 o 
  -6   1  19        1.12       -1.69      6.14 o 
  -5   1  19        1.68        3.58      4.68 o 
  -4   1  19        0.85        0.22      3.70 o 
  -3   1  19        3.06        3.53      4.05 o 
  -2   1  19        0.38        1.13      3.00 o 
  -1   1  19       17.46       15.06      3.91 o 
  -5   2  19        9.40        5.99      5.07 o 
  -4   2  19       12.08        8.64      4.89 o 
  -3   2  19        0.06        2.84      3.77 o 
  -2   2  19        5.74        3.48      3.03 o 
  -1   2  19        0.15        0.20      3.08 o 
  -5   3  19        3.25       -0.68      5.39 o 
  -4   3  19        1.35       -2.08      4.26 o 
  -3   3  19        0.14        0.20      3.01 o 
  -2   3  19        0.05        2.10      3.36 o 
                                                 
